# Supplementary material for: Boundary activated hydrogen evolution reaction on monolayer MoS2
Source: Nat Commun. 2019 Mar 22;10:1348. doi: 10.1038/s41467-019-09269-9 (PMC6430794; doi:10.1038/s41467-019-09269-9)
Supplement: Supplementary file 4 — Source Data [file 41467_2019_9269_MOESM4_ESM.xlsx]

## Sheet: Figure 1f
data 1			data 2			data 3			data 4
Potential	Current density		Potential	Current density		Potential	Current density		Potential	Current density
0.21895	-0.00772		0.21895	0.01828		0.17516	-0.00495		0.16895	-0.13457
0.21392	-0.00833		0.21697	0.01865		0.17113	-0.00157		0.16392	-0.15593
0.20888	-0.00806		0.21499	0.01788		0.16711	-0.00445		0.15888	-0.14006
0.20385	-0.01051		0.213	0.01614		0.16308	-0.00758		0.15385	-0.19438
0.19881	-0.00873		0.21102	0.01611		0.15905	-0.00758		0.14881	-0.22673
0.19378	-0.00826		0.20904	0.00943		0.15502	-0.00488		0.14378	-0.25145
0.18874	-0.00974		0.20705	0.01993		0.15099	-0.00861		0.13874	-0.27861
0.18371	-0.0096		0.20507	0.02087		0.14696	-0.00911		0.13371	-0.27648
0.17867	-0.00932		0.20308	0.01828		0.14294	-0.00949		0.12867	-0.31523
0.17364	-0.01032		0.2011	0.01505		0.13891	-0.01045		0.12364	-0.30425
0.1686	-0.01186		0.19912	0.01587		0.13488	-0.00752		0.1186	-0.36071
0.16356	-0.01005		0.19713	0.01578		0.13085	-0.00939		0.11356	-0.37047
0.15853	-0.01023		0.19515	0.01578		0.12682	-0.01032		0.10853	-0.41136
0.15349	-0.01275		0.19317	0.013		0.12279	-0.00902		0.10349	-0.37719
0.14846	-0.01191		0.19118	0.01291		0.11877	-0.01108		0.09846	-0.47728
0.14342	-0.01214		0.1892	0.01071		0.11474	-0.01217		0.09342	-0.44829
0.13839	-0.013		0.18722	0.00955		0.11071	-0.01002		0.08839	-0.48674
0.13335	-0.01244		0.18523	0.01114		0.10668	-0.01237		0.08335	-0.48705
0.12832	-0.01305		0.18325	0.01175		0.10265	-0.0123		0.07832	-0.48613
0.12328	-0.01383		0.18126	0.01151		0.09862	-0.00967		0.07328	-0.51268
0.11825	-0.01515		0.17928	0.01239		0.0946	-0.01356		0.06825	-0.52428
0.11321	-0.01407		0.1773	0.0134		0.09057	-0.01742		0.06321	-0.53374
0.10817	-0.01401		0.17531	0.01254		0.08654	-0.01532		0.05817	-0.5136
0.10314	-0.01623		0.17333	0.01141		0.08251	-0.01601		0.05314	-0.48613
0.0981	-0.01631		0.17135	0.0097		0.07848	-0.01956		0.0481	-0.53008
0.09307	-0.0149		0.16936	0.00726		0.07445	-0.01931		0.04307	-0.53954
0.08803	-0.01623		0.16738	0.00449		0.07043	-0.01505		0.03803	-0.56212
0.083	-0.01884		0.1654	0.00552		0.0664	-0.02204		0.033	-0.56395
0.07796	-0.02156		0.16341	0.00592		0.06237	-0.02057		0.02796	-0.57982
0.07293	-0.0158		0.16143	-0.0157		0.05834	-0.02138		0.02293	-0.63933
0.06789	-0.02088		0.15944	-0.01299		0.05431	-0.0226		0.01789	-0.69731
0.06286	-0.02408		0.15746	-0.00872		0.05028	-0.02207		0.01286	-0.74034
0.05782	-0.02437		0.15548	-0.0135		0.04626	-0.02583		0.00782	-0.77056
0.05279	-0.02042		0.15349	-0.00826		0.04223	-0.02656		0.00279	-0.84166
0.04775	-0.02577		0.15151	-0.01207		0.0382	-0.02553		-0.00225	-0.94298
0.04271	-0.02911		0.14953	-0.01413		0.03417	-0.02729		-0.00729	-1.00035
0.03768	-0.02621		0.14754	-0.01521		0.03014	-0.0301		-0.01232	-1.03636
0.03264	-0.02886		0.14556	-0.01566		0.02612	-0.03222		-0.01736	-1.12456
0.02761	-0.03322		0.14358	-0.01634		0.02209	-0.03176		-0.02239	-1.20574
0.02257	-0.03597		0.14159	-0.01703		0.01806	-0.03688		-0.02743	-1.28508
0.01754	-0.03254		0.13961	-0.01707		0.01403	-0.0329		-0.03246	-1.35009
0.0125	-0.03631		0.13762	-0.01682		0.01	-0.04029		-0.0375	-1.4511
0.00747	-0.03984		0.13564	-0.01648		0.00597	-0.04398		-0.04253	-1.55333
0.00243	-0.04236		0.13366	-0.01613		0.00195	-0.03678		-0.04757	-1.61498
-0.0026	-0.04169		0.13167	-0.01581		-0.00208	-0.04492		-0.0526	-1.69738
-0.00764	-0.04552		0.12969	-0.01678		-0.00611	-0.04898		-0.05764	-1.82219
-0.01267	-0.04771		0.12771	-0.01848		-0.01014	-0.05228		-0.06267	-1.97722
-0.01771	-0.05074		0.12572	-0.01923		-0.01417	-0.05108		-0.06771	-2.1054
-0.02275	-0.04815		0.12374	-0.01899		-0.0182	-0.05496		-0.07275	-2.29125
-0.02778	-0.05502		0.12176	-0.0183		-0.02222	-0.06132		-0.07778	-2.48931
-0.03282	-0.05897		0.11977	-0.01795		-0.02625	-0.06312		-0.08282	-2.66082
-0.03785	-0.05978		0.11779	-0.01782		-0.03028	-0.07027		-0.08785	-2.89031
-0.04289	-0.06142		0.1158	-0.0175		-0.03431	-0.07441		-0.09289	-2.51677
-0.04792	-0.06961		0.11382	-0.01952		-0.03834	-0.07605		-0.09792	-2.56865
-0.05296	-0.07673		0.11184	-0.01987		-0.04237	-0.0814		-0.10296	-2.87078
-0.05799	-0.07407		0.10985	-0.01991		-0.04639	-0.08574		-0.10799	-3.27666
-0.06303	-0.07996		0.10787	-0.02305		-0.05042	-0.08867		-0.11303	-3.71001
-0.06806	-0.08811		0.10589	-0.01982		-0.05445	-0.09478		-0.11806	-3.63982
-0.0731	-0.0916		0.1039	-0.01671		-0.05848	-0.10071		-0.1231	-4.46685
-0.07814	-0.09268		0.10192	-0.02374		-0.06251	-0.10589		-0.12814	-5.10466
-0.08317	-0.09915		0.09994	-0.02198		-0.06654	-0.11228		-0.13317	-5.40984
-0.08821	-0.10814		0.09795	-0.01282		-0.07056	-0.11959		-0.13821	-6.43523
-0.09324	-0.11493		0.09597	-0.02155		-0.07459	-0.13025		-0.14324	-7.42095
-0.09828	-0.12349		0.09398	-0.01643		-0.07862	-0.13535		-0.14828	-8.19609
-0.10331	-0.13316		0.092	-0.01928		-0.08265	-0.14519		-0.15331	-9.76165
-0.10835	-0.14305		0.09002	-0.02206		-0.08668	-0.13999		-0.15835	-11.4615
-0.11338	-0.15106		0.08803	-0.02181		-0.09071	-0.15948		-0.16338	-13.1583
-0.11842	-0.15885		0.08605	-0.02524		-0.09473	-0.17282		-0.16842	-15.2762
-0.12345	-0.16961		0.08407	-0.0269		-0.09876	-0.11293		-0.17345	-18.154
-0.12849	-0.15549		0.08208	-0.02787		-0.10279	-0.15664		-0.17849	-21.2607
-0.13352	-0.16426		0.0801	-0.02843		-0.10682	-0.17767		-0.18352	-24.7
-0.13856	-0.15449		0.07811	-0.02819		-0.11085	-0.16956		-0.18856	-29.3753
-0.1436	-0.16741		0.07613	-0.02979		-0.11488	-0.17668		-0.1936	-34.3039
-0.14863	-0.19357		0.07415	-0.02901		-0.1189	-0.2098		-0.19863	-39.2111
-0.15367	-0.22768		0.07216	-0.02906		-0.12293	-0.24739		-0.20367	-46.7581
-0.1587	-0.22371		0.07018	-0.02806		-0.12696	-0.25831		-0.2087	-53.6856
-0.16374	-0.22354		0.0682	-0.02976		-0.13099	-0.26726		-0.21374	-63.5123
-0.16877	-0.24341		0.06621	-0.02924		-0.13502	-0.30335		--	--
-0.17381	-0.28514		0.06423	-0.02956		-0.13905	-0.35121		--	--
-0.17884	-0.31561		0.06225	-0.02931		-0.14307	-0.39608		--	--
-0.18388	-0.31395		0.06026	-0.03144		-0.1471	-0.41032		--	--
-0.18891	-0.33266		0.05828	-0.00958		-0.15113	-0.44808		--	--
-0.19395	-0.37754		0.05629	-0.00885		-0.15516	-0.50736		--	--
-0.19898	-0.41248		0.05431	-0.00708		-0.15919	-0.59098		--	--
-0.20402	-0.41413		0.05233	-0.0148		-0.16322	-0.64231		--	--
-0.20906	-0.43317		0.05034	-0.0152		-0.16724	-0.69116		--	--
-0.21409	-0.48931		0.04836	-0.01682		-0.17127	-0.78422		--	--
-0.21913	-0.54875		0.04638	-0.01901		-0.1753	-0.90062		--	--
-0.22416	-0.57674		0.04439	-0.01813		-0.17933	-0.97961		--	--
-0.2292	-0.60191		0.04241	-0.0166		-0.18336	-1.06853		--	--
-0.23423	-0.66533		0.04043	-0.01697		-0.18739	-1.20414		--	--
-0.23927	-0.74249		0.03844	-0.01883		-0.19141	-1.3689		--	--
-0.2443	-0.78703		0.03646	-0.02213		-0.19544	-1.5282		--	--
-0.24934	-0.84217		0.03447	-0.02414		-0.19947	-1.68484		--	--
-0.25437	-0.92447		0.03249	-0.02423		-0.2035	-1.72872		--	--
-0.25941	-1.01571		0.03051	-0.02258		-0.20753	-2.05824		--	--
-0.26444	-1.06323		0.02852	-0.02261		-0.21156	-2.39769		--	--
-0.26948	-1.1596		0.02654	-0.02478		-0.21558	-2.63117		--	--
-0.27452	-1.2818		0.02456	-0.02249		-0.21961	-2.82656		--	--
-0.27955	-1.37089		0.02257	-0.02618		-0.22364	-3.15939		--	--
-0.28459	-1.48134		0.02059	-0.02798		-0.22767	-3.71245		--	--
-0.28962	-1.62656		0.01861	-0.02972		-0.2317	-4.15622		--	--
-0.29466	-1.77889		0.01662	-0.02979		-0.23573	-4.46421		--	--
-0.29969	-1.74131		0.01464	-0.02927		-0.23975	-4.95931		--	--
-0.30473	-2.03224		0.01265	-0.0278		-0.24378	-5.69452		--	--
-0.30976	-2.41425		0.01067	-0.03183		-0.24781	-6.37673		--	--
-0.3148	-2.5285		0.00869	-0.03391		-0.25184	-6.93476		--	--
-0.31983	-2.74211		0.0067	-0.03738		-0.25587	-7.66168		--	--
-0.32487	-3.28689		0.00472	-0.03922		-0.2599	-8.60884		--	--
-0.32991	-3.66443		0.00274	-0.04053		-0.26392	-9.6719		--	--
-0.33494	-3.89625		0.00075293	-0.04169		-0.26795	-10.6787		--	--
-0.33998	-4.49402		-0.00123	-0.04028		-0.27198	-11.6937		--	--
-0.34501	-5.18286		-0.00321	-0.01752		-0.27601	-12.9124		--	--
-0.35005	-5.66637		-0.0052	-0.01352		-0.28004	-14.3447		--	--
-0.35508	-6.2691		-0.00718	-0.0365		-0.28407	-15.8284		--	--
-0.36012	-7.23282		-0.00917	-0.03992		-0.28809	-17.1597		--	--
-0.36515	-7.9912		-0.01115	-0.04272		-0.29212	-19.7147		--	--
-0.37019	-8.82907		-0.01313	-0.04269		-0.29615	-21.7746		--	--
-0.37522	-10.0809		-0.01512	-0.04269		-0.30018	-23.8858		--	--
-0.38026	-11.2086		-0.0171	-0.0419		-0.30421	-26.315		--	--
-0.38529	-12.4504		-0.01908	-0.04367		-0.30824	-28.8617		--	--
-0.39033	-14.0434		-0.02107	-0.04639		-0.31226	-31.2462		--	--
-0.39537	-15.5188		-0.02305	-0.04895		-0.31629	-34.1108		--	--
			-0.02503	-0.03976		--	--
			-0.02702	-0.04605		--	--
			-0.029	-0.04855		--	--
			-0.03099	-0.04819		--	--
			-0.03297	-0.05081		--	--
			-0.03495	-0.05722		--	--
			-0.03694	-0.05682		--	--
			-0.03892	-0.06229		--	--
			-0.0409	-0.06415		--	--
			-0.04289	-0.06012		--	--
			-0.04487	-0.05099		--	--
			-0.04685	-0.05286		--	--
			-0.04884	-0.06113		--	--
			-0.05082	-0.05865		--	--
			-0.05281	-0.06491		--	--
			-0.05479	-0.07269		--	--
			-0.05677	-0.07764		--	--
			-0.05876	-0.07968		--	--
			-0.06074	-0.0827		--	--
			-0.06272	-0.08295		--	--
			-0.06471	-0.08658		--	--
			-0.06669	-0.08661		--	--
			-0.06867	-0.08017		--	--
			-0.07066	-0.07852		--	--
			-0.07264	-0.08731		--	--
			-0.07463	-0.095		--	--
			-0.07661	-0.10211		--	--
			-0.07859	-0.10684		--	--
			-0.08058	-0.10675		--	--
			-0.08256	-0.10675		--	--
			-0.08454	-0.10858		--	--
			-0.08653	-0.11255		--	--
			-0.08851	-0.11774		--	--
			-0.09049	-0.11768		--	--
			-0.09248	-0.12201		--	--
			-0.09446	-0.10898		--	--
			-0.09645	-0.11148		--	--
			-0.09843	-0.11523		--	--
			-0.10041	-0.11578		--	--
			-0.1024	-0.11478		--	--
			-0.10438	-0.11703		--	--
			-0.10636	-0.13077		--	--
			-0.10835	-0.13425		--	--
			-0.11033	-0.13092		--	--
			-0.11231	-0.14682		--	--
			-0.1143	-0.15417		--	--
			-0.11628	-0.16113		--	--
			-0.11827	-0.16458		--	--
			-0.12025	-0.16846		--	--
			-0.12223	-0.16745		--	--
			-0.12422	-0.17468		--	--
			-0.1262	-0.18076		--	--
			-0.12818	-0.17917		--	--
			-0.13017	-0.18826		--	--
			-0.13215	-0.19876		--	--
			-0.13413	-0.20078		--	--
			-0.13612	-0.21091		--	--
			-0.1381	-0.21826		--	--
			-0.14009	-0.21957		--	--
			-0.14207	-0.21103		--	--
			-0.14405	-0.23083		--	--
			-0.14604	-0.24371		--	--
			-0.14802	-0.24597		--	--
			-0.15	-0.2579		--	--
			-0.15199	-0.25702		--	--
			-0.15397	-0.25693		--	--
			-0.15595	-0.26929		--	--
			-0.15794	-0.28171		--	--
			-0.15992	-0.29919		--	--
			-0.16191	-0.31058		--	--
			-0.16389	-0.10376		--	--
			-0.16587	-0.11688		--	--
			-0.16786	-0.12054		--	--
			-0.16984	-0.12024		--	--
			-0.17182	-0.11902		--	--
			-0.17381	-0.11902		--	--
			-0.17579	-0.12085		--	--
			-0.17777	-0.14832		--	--
			-0.17976	-0.17059		--	--
			-0.18174	-0.20874		--	--
			-0.18373	-0.23499		--	--
			-0.18571	-0.24719		--	--
			-0.18769	-0.26428		--	--
			-0.18968	-0.27557		--	--
			-0.19166	-0.2832		--	--
			-0.19364	-0.30579		--	--
			-0.19563	-0.33722		--	--
			-0.19761	-0.36743		--	--
			-0.19959	-0.40985		--	--
			-0.20158	-0.44342		--	--
			-0.20356	-0.45685		--	--
			-0.20555	-0.46509		--	--
			-0.20753	-0.48157		--	--
			-0.20951	-0.51239		--	--
			-0.2115	-0.54565		--	--
			-0.21348	-0.59235		--	--
			-0.21546	-0.63995		--	--
			-0.21745	-0.6781		--	--
			-0.21943	-0.69733		--	--
			-0.22142	-0.71228		--	--
			-0.2234	-0.74799		--	--
			-0.22538	-0.78918		--	--
			-0.22737	-0.82703		--	--
			-0.22935	-0.8902		--	--
			-0.23133	-0.9433		--	--
			-0.23332	-0.98206		--	--
			-0.2353	-1.01929		--	--
			-0.23728	-1.07025		--	--
			-0.23927	-1.12762		--	--
			-0.24125	-1.20331		--	--
			-0.24324	-1.28448		--	--
			-0.24522	-1.36353		--	--
			-0.2472	-1.42609		--	--
			-0.24919	-1.48346		--	--
			-0.25117	-1.55182		--	--
			-0.25315	-1.63513		--	--
			-0.25514	-1.72546		--	--
			-0.25712	-1.82495		--	--
			-0.2591	-1.9281		--	--
			-0.26109	-2.03156		--	--
			-0.26307	-2.14294		--	--
			-0.26506	-2.25128		--	--
			-0.26704	-2.36115		--	--
			-0.26902	-2.46735		--	--
			-0.27101	-2.58362		--	--
			-0.27299	-2.71057		--	--
			-0.27497	-2.85156		--	--
			-0.27696	-3.00049		--	--
			-0.27894	-3.56812		--	--
			-0.28092	-3.7262		--	--
			-0.28291	-3.88184		--	--
			-0.28489	-4.05579		--	--
			-0.28688	-4.22974		--	--
			-0.28886	-4.4281		--	--
			-0.29084	-4.62646		--	--
			-0.29283	-4.82483		--	--
			-0.29481	-5.01404		--	--
			-0.29679	-5.23071		--	--
			-0.29878	-5.52368		--	--
			-0.30076	-5.79529		--	--
			-0.30274	-6.03638		--	--
			-0.30473	-6.32629		--	--
			-0.30671	-6.63757		--	--
			-0.3087	-6.95801		--	--
			-0.31068	-7.2937		--	--
			-0.31266	-7.58972		--	--
			-0.31465	-7.93457		--	--
			-0.31663	-8.26111		--	--
			-0.31861	-8.63647		--	--
			-0.3206	-9.07898		--	--
			-0.32258	-9.48181		--	--
			-0.32456	-9.96399		--	--
			-0.32655	-10.4248		--	--
			-0.32853	-11.0077		--	--
			-0.33052	-11.5418		--	--
			-0.3325	-12.0666		--	--
			-0.33448	-12.5671		--	--
			-0.33647	-13.0737		--	--
			-0.33845	-13.6322		--	--
			-0.34043	-14.1876		--	--
			-0.34242	-14.7766		--	--
			-0.3444	-15.4419		--	--
			-0.34638	-16.0553		--	--
			-0.34837	-16.6779		--	--
			-0.35035	-17.453		--	--
			-0.35234	-18.158		--	--
			-0.35432	-18.7836		--	--
			-0.3563	-19.5953		--	--
			-0.35829	-20.5902		--	--
			-0.36027	-21.3654		--	--
			-0.36225	-22.4762		--	--
			-0.36424	-23.349		--	--
			-0.36622	-24.5972		--	--
			-0.3682	-25.5646		--	--
			-0.37019	-26.532		--	--
			-0.37217	-27.5024		--	--
			-0.37416	-28.6499		--	--
			-0.37614	-29.7333		--	--
			-0.37812	-30.661		--	--
			-0.38011	-32.6599		--	--
			-0.38209	-34.729		--	--
			-0.38407	-35.5102		--	--
			-0.38606	-37.6038		--	--
			-0.38804	-39.035		--	--
			-0.39002	-40.4358		--	--
			-0.39201	-41.391		--	--
			-0.39399	-42.5384		--	--

## Sheet: Figure 1g
data 1			data 1			data 1			data 1
LogjA cm-2	Overpotential (V)		LogjA cm-2	Overpotential (V)		LogjA cm-2	Overpotential (V)		LogjA cm-2	Overpotential (V)
0.17065	0.28459		0.55244	0.27894		0.23773	0.2035		0.70797	0.12814
0.21127	0.28962		0.57127	0.28092		0.3135	0.20753		0.73318	0.13317
0.25015	0.29466		0.58904	0.28291		0.37979	0.21156		0.80856	0.13821
0.30798	0.30473		0.60808	0.28489		0.42015	0.21558		0.87046	0.14324
0.40286	0.3148		0.62631	0.28688		0.45126	0.21961		0.91361	0.14828
0.43809	0.31983		0.64622	0.28886		0.4996	0.22364		0.98952	0.15331
0.51679	0.32487		0.66525	0.29084		0.6187	0.2317		1.05924	0.15835
0.56401	0.32991		0.68348	0.29283		0.64974	0.23573		1.1192	0.16338
0.59065	0.33494		0.70019	0.29481		0.69542	0.23975		1.18401	0.16842
0.65263	0.33998		0.71856	0.29679		0.75546	0.24378		1.25897	0.17345
0.71457	0.34501		0.74223	0.29878		0.8046	0.24781		1.32758	0.17849
0.7533	0.35005		0.76308	0.30076		0.84103	0.25184		1.3927	0.18352
0.79721	0.35508		0.78078	0.30274		0.88432	0.25587		1.46798	0.18856
0.85931	0.36012		0.80115	0.30473		0.93494	0.2599		1.53534	0.1936
0.90261	0.36515		0.82201	0.30671		0.98551	0.26392		1.59341	0.19863
0.94591	0.37019		0.84248	0.3087		1.02852	0.26795		1.66986	0.20367
1.0035	0.37522		0.86295	0.31068		1.06795	0.27198		1.72986	0.2087
1.04955	0.38026		0.88023	0.31266		1.11101	0.27601		1.80286	0.21374
1.09518	0.38529		0.89952	0.31465		1.15669	0.28004		1.85915	0.21877
1.14747	0.39033		0.91704	0.31663		1.19944	0.28407		1.9258	0.22381
1.19086	0.39537		0.93634	0.31861		1.23451	0.28809		1.98426	0.22884
--	--		0.95804	0.3206		1.29479	0.29212		2.04364	0.23388
--	--		0.97689	0.32258		1.33795	0.29615		2.1001	0.23891
--	--		0.99843	0.32456		1.37814	0.30018		2.1549	0.24395
--	--		1.01807	0.32655		1.4202	0.30421		2.20925	0.24898
--	--		1.0417	0.32853		1.46032	0.30824		--	--
--	--		1.06227	0.33052		1.4948	0.31226		--	--
--	--		1.08159	0.3325		1.53289	0.31629		--	--
--	--		1.09924	0.33448		--	--		--	--
--	--		1.1164	0.33647		--	--		--	--
--	--		1.13457	0.33845		--	--		--	--
--	--		1.15191	0.34043		--	--		--	--
--	--		1.16957	0.34242		--	--		--	--
--	--		1.1887	0.3444		--	--		--	--
--	--		1.20562	0.34638		--	--		--	--
--	--		1.22214	0.34837		--	--		--	--
--	--		1.24187	0.35035		--	--		--	--
--	--		1.25907	0.35234		--	--		--	--
--	--		1.27378	0.35432		--	--		--	--
--	--		1.29215	0.3563		--	--		--	--
--	--		1.31366	0.35829		--	--		--	--
--	--		1.32971	0.36027		--	--		--	--
--	--		1.35172	0.36225		--	--		--	--
--	--		1.36827	0.36424		--	--		--	--
--	--		1.39089	0.36622		--	--		--	--
--	--		1.40764	0.3682		--	--		--	--
--	--		1.42377	0.37019		--	--		--	--
--	--		1.43937	0.37217		--	--		--	--
--	--		1.45712	0.37416		--	--		--	--
--	--		1.47324	0.37614		--	--		--	--
--	--		1.48659	0.37812		--	--		--	--
--	--		1.51402	0.38011		--	--		--	--
--	--		1.54069	0.38209		--	--		--	--
--	--		1.55035	0.38407		--	--		--	--
--	--		1.57523	0.38606		--	--		--	--
--	--		1.59145	0.38804		--	--		--	--
--	--		1.60677	0.39002		--	--		--	--
--	--		1.61691	0.39201		--	--		--	--
--	--		1.62878	0.39399		--	--		--	--
--	--		--	--		--	--		--	--
--	--		--	--		--	--		--	--
--	--		--	--		--	--		--	--
--	--		--	--		--	--		--	--
--	--		--	--		--	--		--	--
--	--		--	--		--	--
--	--		--	--		--	--
--	--		--	--		--	--
--	--		--	--		--	--
--	--		--	--		--	--
--	--		--	--		--	--
--	--		--	--		--	--
--	--		--	--		--	--
--	--		--	--		--	--
--	--		--	--		--	--
--	--		--	--		--	--
--	--		--	--		--	--
--	--		--	--		--	--
--	--		--	--		--	--
--	--		--	--		--	--
--	--		--	--		--	--
--	--		--	--		--	--
--	--		--	--		--	--
--	--		--	--		--	--
--	--		--	--		--	--
--	--		--	--		--	--
--	--		--	--		--	--
--	--		--	--		--	--
--	--		--	--		--	--
--	--		--	--		--	--
--	--		--	--		--	--
--	--		--	--		--	--
--	--		--	--		--	--
--	--		--	--		--	--
--	--		--	--		--	--
--	--		--	--		--	--
--	--		--	--		--	--
--	--		--	--		--	--
--	--		--	--		--	--
--	--		--	--		--	--
--	--		--	--		--	--
--	--		--	--		--	--
--	--		--	--		--	--
--	--		--	--		--	--
--	--		--	--		--	--
--	--		--	--		--	--
--	--		--	--		--	--
--	--		--	--		--	--
--	--		--	--		--	--
--	--		--	--		--	--
--	--		--	--		--	--
--	--		--	--		--	--
--	--		--	--		--	--
--	--		--	--		--	--
--	--		--	--		--	--
--	--		--	--		--	--
--	--		--	--		--	--
--	--		--	--		--	--
--	--		--	--		--	--
--	--		--	--		--	--
--	--		--	--		--	--
--	--		--	--		--	--
--	--		--	--		--	--
--	--		--	--		--	--
--	--		--	--		--	--
--	--		--	--		--	--
--	--		--	--		--	--
--	--		--	--		--	--
--	--		--	--		--	--
--	--		--	--		--	--
--	--		--	--		--	--
--	--		--	--		--	--
--	--		--	--		--	--
--	--		--	--		--	--
--	--		--	--		--	--
--	--		--	--		--	--
--	--		--	--		--	--
--	--		--	--		--	--
--	--		--	--		--	--
--	--		--	--		--	--
--	--		--	--		--	--
--	--		--	--		--	--
--	--		--	--		--	--
--	--		--	--		--	--
--	--		--	--		--	--
--	--		--	--		--	--
--	--		--	--		--	--
--	--		--	--		--	--
--	--		--	--		--	--
--	--		--	--		--	--
--	--		--	--		--	--
--	--		--	--		--	--
--	--		--	--		--	--
--	--		--	--		--	--
--	--		--	--		--	--
--	--		--	--		--	--
--	--		--	--		--	--
--	--		--	--		--	--
--	--		--	--		--	--
--	--		--	--		--	--
--	--		--	--		--	--
--	--		--	--		--	--
--	--		--	--		--	--
--	--		--	--		--	--
--	--		--	--		--	--
--	--		--	--		--	--
--	--		--	--		--	--
--	--		--	--		--	--
--	--		--	--		--	--
--	--		--	--		--	--
--	--		--	--		--	--
--	--		--	--		--	--
--	--		--	--		--	--
--	--		--	--		--	--
--	--		--	--		--	--
--	--		--	--		--	--
--	--		--	--		--	--
--	--		--	--		--	--
--	--		--	--		--	--
--	--		--	--		--	--
--	--		--	--		--	--
--	--		--	--		--	--
--	--		--	--		--	--
--	--		--	--		--	--
--	--		--	--		--	--
--	--		--	--		--	--
--	--		--	--		--	--
--	--		--	--		--	--
--	--		--	--		--	--
--	--		--	--		--	--
--	--		--	--		--	--
--	--		--	--		--	--
--	--		--	--		--	--
--	--		--	--		--	--
--	--		--	--		--	--
--	--		--	--		--	--
--	--		--	--		--	--
--	--		--	--		--	--
--	--		--	--		--	--
--	--		--	--		--	--
--	--					--	--
--	--					--	--
--	--					--	--
--	--					--	--
--	--					--	--
--	--					--	--
--	--					--	--
--	--					--	--
--	--					--	--
--	--					--	--
--	--					--	--
--	--					--	--
--	--					--	--
--	--					--	--
--	--					--	--
						--	--

## Sheet: Figure 2c
data 1			data 1
Bias	dI/dV		Bias	dI/dV
1.61779	1.09952		1.75302	0.67212
1.60134	0.88698		1.72953	0.67704
1.5849	0.71497		1.70604	0.68378
1.56846	0.58002		1.68255	0.6958
1.55201	0.47541		1.65906	0.70766
1.53557	0.39059		1.63557	0.71808
1.51913	0.32277		1.61208	0.73107
1.50268	0.2669		1.58859	0.74378
1.48624	0.21711		1.5651	0.74957
1.4698	0.17352		1.54161	0.74488
1.45336	0.13621		1.51812	0.72426
1.43691	0.1062		1.49463	0.67731
1.42047	0.08321		1.47114	0.59297
1.40403	0.06737		1.44765	0.46701
1.38758	0.05674		1.42416	0.30746
1.37114	0.04976		1.40067	0.16434
1.3547	0.04574		1.37718	0.07908
1.33826	0.04296		1.35369	0.04236
1.32181	0.04001		1.3302	0.02859
1.30537	0.0367		1.30671	0.02244
1.28893	0.03332		1.28322	0.01766
1.27248	0.03046		1.25973	0.01183
1.25604	0.02834		1.23624	0.00685
1.2396	0.02639		1.21275	0.00299
1.22315	0.02424		1.18926	0.000980183
1.20671	0.0229		1.16577	0.000246381
1.19027	0.02266		1.14228	0.000876985
1.17383	0.02333		1.11879	0.000844643
1.15738	0.02296		1.0953	0.000931544
1.14094	0.02251		1.07181	0.000762318
1.1245	0.02229		1.04832	0.000846436
1.10805	0.02222		1.02483	0.000883405
1.09161	0.02209		1.00134	0.000710983
1.07517	0.02212		0.97785	0.000648164
1.05872	0.02208		0.95436	0.000800123
1.04228	0.02171		0.93087	0.00125
1.02584	0.02114		0.90738	0.000980547
1.0094	0.02079		0.88389	0.000495426
0.99295	0.02038		0.8604	0.000730334
0.97651	0.01992		0.83691	0.000749653
0.96007	0.01981		0.81342	0.000893578
0.94362	0.01951		0.78993	0.001
0.92718	0.01868		0.76644	0.00072464
0.91074	0.01836		0.74295	0.000854063
0.89429	0.01875		0.71946	0.001
0.87785	0.01834		0.69597	0.00101
0.86141	0.01791		0.67248	0.000825105
0.84497	0.01761		0.64899	0.00108
0.82852	0.01695		0.6255	0.00124
0.81208	0.01615		0.60201	0.00124
0.79564	0.01523		0.57852	0.000901398
0.7792	0.01416		0.55503	0.000811731
0.76275	0.01336		0.53154	0.000994424
0.74631	0.01263		0.50805	0.000934528
0.72987	0.01206		0.48456	0.00109
0.71342	0.01143		0.46107	0.001
0.69698	0.01052		0.43758	0.000749542
0.68054	0.01034		0.41409	0.000903249
0.66409	0.00958		0.3906	0.000907111
0.64765	0.00851		0.36711	0.000675391
0.63121	0.00795		0.34362	0.000825055
0.61477	0.00766		0.32013	0.0011
0.59832	0.00707		0.29664	0.00102
0.58188	0.00655		0.27315	0.000806725
0.56544	0.00646		0.24966	0.000840318
0.54899	0.00632		0.22617	0.00091952
0.53255	0.00585		0.20269	0.000586171
0.51611	0.00554		0.17919	0.000662513
0.49967	0.00533		0.15571	0.000960067
0.48322	0.00515		0.13222	0.000755438
0.46678	0.00485		0.10872	0.000773235
0.45034	0.00475		0.08523	0.000892655
0.43389	0.0045		0.06174	0.000917531
0.41745	0.0038		0.03826	0.000844189
0.40101	0.00343		0.01477	0.000859888
0.38456	0.00263		-0.00872	0.00105
0.36812	0.00209		-0.03221	0.00112
0.35168	0.00165		-0.0557	0.000753882
0.33524	0.00127		-0.07919	0.000790901
0.31879	0.00105		-0.10269	0.00101
0.30235	0.000763106		-0.12618	0.000760422
0.28591	0.000390789		-0.14966	0.000806032
0.26946	0.00036878		-0.17315	0.000743557
0.25302	0.000596939		-0.19664	0.000868998
0.23658	0.000859892		-0.22013	0.000737125
0.22013	0.00106		-0.24362	0.000799673
0.20369	0.0016		-0.26711	0.000576876
0.18725	0.00217		-0.2906	0.0005949
0.17081	0.0023		-0.31409	0.000910904
0.15436	0.00293		-0.33758	0.000930019
0.13792	0.00382		-0.36107	0.000896132
0.12148	0.00437		-0.38456	0.00105
0.10503	0.00422		-0.40805	0.00101
0.08859	0.00445		-0.43154	0.00104
0.07215	0.00431		-0.45503	0.000979077
0.0557	0.00448		-0.47852	0.001
0.03926	0.00369		-0.50201	0.000948946
0.02282	0.00303		-0.5255	0.000778566
0.00638	0.00262		-0.54899	0.00059615
-0.01007	0.00223		-0.57248	0.000929788
-0.02651	0.00245		-0.59597	0.00111
-0.04295	0.00341		-0.61946	0.000913376
-0.0594	0.00398		-0.64295	0.0008853
-0.07584	0.00429		-0.66644	0.000859751
-0.09228	0.00482		-0.68993	0.00113
-0.10872	0.00562		-0.71342	0.00103
-0.12517	0.00645		-0.73691	0.00095482
-0.14161	0.00673		-0.7604	0.000998185
-0.15805	0.00715		-0.78389	0.00087839
-0.1745	0.00769		-0.80738	0.000845574
-0.19094	0.00868		-0.83087	0.00050289
-0.20738	0.00937		-0.85436	0.000556709
-0.22383	0.01026		-0.87785	0.000724684
-0.24027	0.0112		-0.90134	0.000696959
-0.25671	0.01187		-0.92483	0.000752176
-0.27315	0.01244		-0.94832	0.000591461
-0.2896	0.01374		-0.97181	0.000570945
-0.30604	0.01528		-0.9953	0.000552066
-0.32248	0.01702		-1.01879	0.00057529
-0.33893	0.01853		-1.04228	0.000630632
-0.35537	0.02011		-1.06577	0.000725243
-0.37181	0.02231		-1.08926	0.000802598
-0.38826	0.02553		-1.11275	0.00086003
-0.4047	0.02876		-1.13624	0.000599167
-0.42114	0.03195		-1.15973	0.000613092
-0.43758	0.03514		-1.18322	0.000517163
-0.45403	0.03914		-1.20671	0.000192877
-0.47047	0.04356		-1.2302	0.000791915
-0.48691	0.04816		-1.25369	0.00209
-0.50336	0.0527		-1.27718	0.00355
-0.5198	0.05661		-1.30067	0.00619
-0.53624	0.06033		-1.32416	0.01083
-0.55268	0.06353		-1.34765	0.0174
-0.56913	0.06632		-1.37114	0.02543
-0.58557	0.06939		-1.39463	0.03507
-0.60201	0.07286		-1.41812	0.04588
-0.61846	0.07876		-1.44161	0.05838
-0.6349	0.09274		-1.4651	0.07226
-0.65134	0.13388		-1.48859	0.08685
-0.66778	0.25931		-1.51208	0.10032
-0.68423	0.53701		-1.53557	0.11133
-0.70067	0.90442		-1.55906	0.12073
--	--		-1.58255	0.12834
--	--		-1.60604	0.13374
--	--		-1.62953	0.13814
			-1.65302	0.14169
			-1.67651	0.14602
			-1.7	0.15253
				--

## Sheet: Figure 2f
	data 1	data 2		data 3
Energy	PDOS	PDOS	Energy	PDOS
-4.97004	0.148	0.013	-4.97514	1.4295
-4.96004	0.1761	0.0183	-4.96514	1.7273
-4.95004	0.1904	0.0298	-4.95514	1.8775
-4.94004	0.1906	0.0394	-4.94514	1.7859
-4.93004	0.1835	0.0401	-4.93514	1.6054
-4.92004	0.1684	0.0332	-4.92514	1.4883
-4.91004	0.1483	0.0248	-4.91514	1.403
-4.90004	0.1471	0.0183	-4.90514	1.2987
-4.89004	0.1956	0.017	-4.89514	1.2061
-4.88004	0.2725	0.0224	-4.88514	1.1552
-4.87004	0.2975	0.0289	-4.87514	1.1253
-4.86004	0.2428	0.0282	-4.86514	1.1051
-4.85004	0.1754	0.0219	-4.85514	1.122
-4.84004	0.1539	0.0176	-4.84514	1.1911
-4.83004	0.1539	0.0166	-4.83514	1.297
-4.82004	0.139	0.0167	-4.82514	1.3768
-4.81004	0.1312	0.0194	-4.81514	1.3641
-4.80004	0.1507	0.0257	-4.80514	1.3245
-4.79004	0.1676	0.0302	-4.79514	1.3897
-4.78004	0.1701	0.0315	-4.78514	1.5426
-4.77004	0.1778	0.0344	-4.77514	1.6838
-4.76004	0.1903	0.0384	-4.76514	1.8027
-4.75004	0.1975	0.0386	-4.75514	1.89
-4.74004	0.1956	0.0346	-4.74514	1.8943
-4.73004	0.1775	0.0302	-4.73514	1.7949
-4.72004	0.1445	0.0273	-4.72514	1.5876
-4.71004	0.1116	0.0275	-4.71514	1.3392
-4.70004	0.096	0.0323	-4.70514	1.1918
-4.69004	0.1038	0.0382	-4.69514	1.1917
-4.68004	0.1269	0.0384	-4.68514	1.2468
-4.67004	0.1519	0.0345	-4.67514	1.2653
-4.66004	0.1655	0.0322	-4.66514	1.2392
-4.65004	0.1796	0.0322	-4.65514	1.2092
-4.64004	0.2316	0.0335	-4.64514	1.2118
-4.63004	0.3119	0.0349	-4.63514	1.2341
-4.62004	0.3423	0.0342	-4.62514	1.2176
-4.61004	0.2935	0.0341	-4.61514	1.1495
-4.60004	0.2242	0.0373	-4.60514	1.0911
-4.59004	0.1813	0.039	-4.59514	1.0931
-4.58004	0.1661	0.0342	-4.58514	1.129
-4.57004	0.1688	0.0268	-4.57514	1.1351
-4.56004	0.1771	0.024	-4.56514	1.1085
-4.55004	0.1793	0.0276	-4.55514	1.1132
-4.54004	0.1779	0.0369	-4.54514	1.1715
-4.53004	0.1816	0.0498	-4.53514	1.2237
-4.52004	0.1905	0.06	-4.52514	1.2201
-4.51004	0.1971	0.0614	-4.51514	1.1921
-4.50004	0.1914	0.0564	-4.50514	1.1846
-4.49004	0.172	0.0515	-4.49514	1.1984
-4.48004	0.1511	0.0443	-4.48514	1.2289
-4.47004	0.1493	0.0334	-4.47514	1.2813
-4.46004	0.1733	0.0241	-4.46514	1.3793
-4.45004	0.1964	0.0205	-4.45514	1.5968
-4.44004	0.1929	0.0211	-4.44514	1.9015
-4.43004	0.1729	0.025	-4.43514	2.055
-4.42004	0.157	0.0327	-4.42514	1.9404
-4.41004	0.1509	0.0405	-4.41514	1.6958
-4.40004	0.16	0.0452	-4.40514	1.4434
-4.39004	0.1872	0.046	-4.39514	1.243
-4.38004	0.2153	0.0413	-4.38514	1.1784
-4.37004	0.2266	0.0309	-4.37514	1.2873
-4.36004	0.2313	0.02	-4.36514	1.4662
-4.35004	0.2444	0.0146	-4.35514	1.5317
-4.34004	0.2571	0.0133	-4.34514	1.4558
-4.33004	0.2637	0.013	-4.33514	1.3931
-4.32004	0.2639	0.0128	-4.32514	1.4066
-4.31004	0.2506	0.0144	-4.31514	1.3927
-4.30004	0.2484	0.0201	-4.30514	1.3
-4.29004	0.2738	0.0292	-4.29514	1.2327
-4.28004	0.2744	0.0327	-4.28514	1.2828
-4.27004	0.2104	0.0259	-4.27514	1.4004
-4.26004	0.1265	0.0167	-4.26514	1.4931
-4.25004	0.0881	0.0164	-4.25514	1.5364
-4.24004	0.1058	0.0288	-4.24514	1.5506
-4.23004	0.1463	0.0489	-4.23514	1.5512
-4.22004	0.1717	0.0623	-4.22514	1.5291
-4.21004	0.1699	0.0576	-4.21514	1.4623
-4.20004	0.1572	0.0431	-4.20514	1.3595
-4.19004	0.1521	0.034	-4.19514	1.2815
-4.18004	0.1479	0.0311	-4.18514	1.2738
-4.17004	0.133	0.0272	-4.17514	1.2879
-4.16004	0.1205	0.0221	-4.16514	1.2629
-4.15004	0.1345	0.0199	-4.15514	1.2545
-4.14004	0.1727	0.0202	-4.14514	1.3595
-4.13004	0.21	0.0187	-4.13514	1.5263
-4.12004	0.2309	0.0142	-4.12514	1.5871
-4.11004	0.2304	0.0099	-4.11514	1.5077
-4.10004	0.2178	0.0082	-4.10514	1.4151
-4.09004	0.2149	0.0095	-4.09514	1.3621
-4.08004	0.2201	0.0128	-4.08514	1.321
-4.07004	0.2085	0.0164	-4.07514	1.3749
-4.06004	0.1858	0.0182	-4.06514	1.602
-4.05004	0.178	0.0182	-4.05514	1.8445
-4.04004	0.185	0.0178	-4.04514	1.8828
-4.03004	0.1937	0.0187	-4.03514	1.7264
-4.02004	0.1935	0.0231	-4.02514	1.5095
-4.01004	0.1733	0.0293	-4.01514	1.3021
-4.00004	0.1409	0.033	-4.00514	1.1576
-3.99004	0.1174	0.0313	-3.99514	1.1358
-3.98004	0.1108	0.0262	-3.98514	1.2274
-3.97004	0.1155	0.0226	-3.97514	1.3282
-3.96004	0.1281	0.0264	-3.96514	1.3407
-3.95004	0.1509	0.0349	-3.95514	1.3076
-3.94004	0.1719	0.0365	-3.94514	1.3431
-3.93004	0.1747	0.0273	-3.93514	1.4434
-3.92004	0.1712	0.0189	-3.92514	1.4856
-3.91004	0.1771	0.0199	-3.91514	1.4056
-3.90004	0.1867	0.0269	-3.90514	1.2971
-3.89004	0.1936	0.0316	-3.89514	1.2741
-3.88004	0.1969	0.0294	-3.88514	1.3183
-3.87004	0.185	0.0221	-3.87514	1.3586
-3.86004	0.1563	0.0142	-3.86514	1.4308
-3.85004	0.1308	0.0097	-3.85514	1.5947
-3.84004	0.1229	0.0088	-3.84514	1.7405
-3.83004	0.1315	0.01	-3.83514	1.707
-3.82004	0.1461	0.0126	-3.82514	1.5149
-3.81004	0.1509	0.0143	-3.81514	1.3151
-3.80004	0.1408	0.0145	-3.80514	1.2235
-3.79004	0.1381	0.015	-3.79514	1.2511
-3.78004	0.1656	0.0181	-3.78514	1.3082
-3.77004	0.2147	0.0241	-3.77514	1.2986
-3.76004	0.259	0.0326	-3.76514	1.2172
-3.75004	0.2891	0.0433	-3.75514	1.1393
-3.74004	0.3061	0.0532	-3.74514	1.1362
-3.73004	0.301	0.0567	-3.73514	1.2042
-3.72004	0.2865	0.055	-3.72514	1.276
-3.71004	0.2881	0.0537	-3.71514	1.2968
-3.70004	0.2898	0.0529	-3.70514	1.2686
-3.69004	0.2615	0.0495	-3.69514	1.221
-3.68004	0.2138	0.0422	-3.68514	1.1714
-3.67004	0.188	0.0342	-3.67514	1.1319
-3.66004	0.2048	0.0315	-3.66514	1.1166
-3.65004	0.2355	0.0326	-3.65514	1.136
-3.64004	0.2549	0.0311	-3.64514	1.1942
-3.63004	0.2897	0.0278	-3.63514	1.2601
-3.62004	0.36	0.0268	-3.62514	1.2755
-3.61004	0.4243	0.0272	-3.61514	1.2308
-3.60004	0.4256	0.0247	-3.60514	1.1754
-3.59004	0.3624	0.0189	-3.59514	1.152
-3.58004	0.2747	0.0135	-3.58514	1.1497
-3.57004	0.2028	0.01	-3.57514	1.1382
-3.56004	0.169	0.0088	-3.56514	1.1359
-3.55004	0.1785	0.0107	-3.55514	1.1739
-3.54004	0.223	0.016	-3.54514	1.229
-3.53004	0.2711	0.0212	-3.53514	1.2871
-3.52004	0.2858	0.023	-3.52514	1.3804
-3.51004	0.2698	0.0221	-3.51514	1.481
-3.50004	0.2503	0.0212	-3.50514	1.4986
-3.49004	0.2352	0.0213	-3.49514	1.4524
-3.48004	0.2151	0.0222	-3.48514	1.4425
-3.47004	0.1898	0.0239	-3.47514	1.4448
-3.46004	0.1699	0.0249	-3.46514	1.404
-3.45004	0.1648	0.0253	-3.45514	1.4129
-3.44004	0.1788	0.0264	-3.44514	1.5153
-3.43004	0.2013	0.0271	-3.43514	1.5676
-3.42004	0.2182	0.0264	-3.42514	1.5069
-3.41004	0.2244	0.0265	-3.41514	1.4631
-3.40004	0.2164	0.0271	-3.40514	1.5412
-3.39004	0.1986	0.0282	-3.39514	1.7036
-3.38004	0.1897	0.0302	-3.38514	1.7782
-3.37004	0.1976	0.0325	-3.37514	1.6253
-3.36004	0.2041	0.0313	-3.36514	1.3568
-3.35004	0.1912	0.025	-3.35514	1.1878
-3.34004	0.1837	0.0176	-3.34514	1.1802
-3.33004	0.218	0.0146	-3.33514	1.2785
-3.32004	0.2906	0.017	-3.32514	1.4359
-3.31004	0.3674	0.022	-3.31514	1.6441
-3.30004	0.4177	0.0262	-3.30514	1.8784
-3.29004	0.4291	0.0279	-3.29514	1.9936
-3.28004	0.4064	0.028	-3.28514	1.8679
-3.27004	0.3619	0.0263	-3.27514	1.6919
-3.26004	0.316	0.0232	-3.26514	1.7557
-3.25004	0.2908	0.0229	-3.25514	2.0011
-3.24004	0.2728	0.0263	-3.24514	2.1335
-3.23004	0.2316	0.0302	-3.23514	2.0169
-3.22004	0.1907	0.0322	-3.22514	1.7202
-3.21004	0.1908	0.0316	-3.21514	1.4072
-3.20004	0.2157	0.0264	-3.20514	1.2545
-3.19004	0.2205	0.0193	-3.19514	1.3787
-3.18004	0.201	0.0141	-3.18514	1.794
-3.17004	0.2002	0.0137	-3.17514	2.2858
-3.16004	0.2388	0.0164	-3.16514	2.453
-3.15004	0.2738	0.0171	-3.15514	2.2166
-3.14004	0.2785	0.0144	-3.14514	1.9584
-3.13004	0.2829	0.0129	-3.13514	1.8882
-3.12004	0.3106	0.0167	-3.12514	1.8349
-3.11004	0.3564	0.0234	-3.11514	1.7211
-3.10004	0.4123	0.0271	-3.10514	1.7072
-3.09004	0.4472	0.0261	-3.09514	1.8708
-3.08004	0.4311	0.0254	-3.08514	2.0011
-3.07004	0.3925	0.0288	-3.07514	1.8754
-3.06004	0.3679	0.0331	-3.06514	1.5763
-3.05004	0.3499	0.0353	-3.05514	1.3337
-3.04004	0.3328	0.0351	-3.04514	1.2557
-3.03004	0.3398	0.0338	-3.03514	1.3292
-3.02004	0.3816	0.0337	-3.02514	1.492
-3.01004	0.425	0.0359	-3.01514	1.6122
-3.00004	0.422	0.0376	-3.00514	1.5664
-2.99004	0.3693	0.0371	-2.99514	1.3944
-2.98004	0.3095	0.0358	-2.98514	1.2378
-2.97004	0.2718	0.0366	-2.97514	1.1704
-2.96004	0.2519	0.0392	-2.96514	1.1647
-2.95004	0.2345	0.0396	-2.95514	1.2093
-2.94004	0.2087	0.0353	-2.94514	1.3429
-2.93004	0.1816	0.0285	-2.93514	1.4966
-2.92004	0.1693	0.0233	-2.92514	1.4979
-2.91004	0.1824	0.0227	-2.91514	1.3412
-2.90004	0.2172	0.026	-2.90514	1.1983
-2.89004	0.2466	0.0295	-2.89514	1.1897
-2.88004	0.2474	0.032	-2.88514	1.3215
-2.87004	0.2307	0.0344	-2.87514	1.5322
-2.86004	0.2168	0.0355	-2.86514	1.7545
-2.85004	0.2127	0.0334	-2.85514	1.8958
-2.84004	0.2157	0.0287	-2.84514	1.8314
-2.83004	0.2227	0.0243	-2.83514	1.5861
-2.82004	0.2293	0.0258	-2.82514	1.342
-2.81004	0.2349	0.0378	-2.81514	1.209
-2.80004	0.2464	0.0552	-2.80514	1.201
-2.79004	0.2552	0.063	-2.79514	1.3119
-2.78004	0.2464	0.0557	-2.78514	1.4591
-2.77004	0.2241	0.0451	-2.77514	1.5157
-2.76004	0.2045	0.0421	-2.76514	1.4715
-2.75004	0.205	0.0457	-2.75514	1.4184
-2.74004	0.2211	0.0481	-2.74514	1.3936
-2.73004	0.2195	0.0425	-2.73514	1.3663
-2.72004	0.1924	0.0302	-2.72514	1.3529
-2.71004	0.1803	0.021	-2.71514	1.3678
-2.70004	0.1958	0.0205	-2.70514	1.3449
-2.69004	0.1981	0.0233	-2.69514	1.2773
-2.68004	0.1825	0.0224	-2.68514	1.2641
-2.67004	0.2113	0.0205	-2.67514	1.3351
-2.66004	0.3043	0.0239	-2.66514	1.389
-2.65004	0.3735	0.0302	-2.65514	1.3873
-2.64004	0.3362	0.0304	-2.64514	1.4311
-2.63004	0.2308	0.0232	-2.63514	1.5298
-2.62004	0.1523	0.0156	-2.62514	1.5418
-2.61004	0.1395	0.0128	-2.61514	1.4553
-2.60004	0.175	0.015	-2.60514	1.4192
-2.59004	0.2282	0.0202	-2.59514	1.4681
-2.58004	0.2707	0.0263	-2.58514	1.4746
-2.57004	0.2817	0.0312	-2.57514	1.3766
-2.56004	0.2567	0.0336	-2.56514	1.2763
-2.55004	0.2161	0.0342	-2.55514	1.277
-2.54004	0.2006	0.0369	-2.54514	1.37
-2.53004	0.2299	0.0457	-2.53514	1.4839
-2.52004	0.2695	0.0572	-2.52514	1.5302
-2.51004	0.2811	0.0622	-2.51514	1.4878
-2.50004	0.2734	0.0563	-2.50514	1.4433
-2.49004	0.267	0.0451	-2.49514	1.4636
-2.48004	0.2578	0.0363	-2.48514	1.5263
-2.47004	0.2366	0.0311	-2.47514	1.5799
-2.46004	0.2121	0.0287	-2.46514	1.582
-2.45004	0.1941	0.0268	-2.45514	1.5453
-2.44004	0.1932	0.0217	-2.44514	1.5359
-2.43004	0.2153	0.0155	-2.43514	1.5496
-2.42004	0.2288	0.0118	-2.42514	1.5369
-2.41004	0.2121	0.011	-2.41514	1.5264
-2.40004	0.1954	0.012	-2.40514	1.5501
-2.39004	0.2035	0.0134	-2.39514	1.5501
-2.38004	0.2321	0.0156	-2.38514	1.4752
-2.37004	0.2619	0.0194	-2.37514	1.3757
-2.36004	0.2694	0.0232	-2.36514	1.3285
-2.35004	0.251	0.0242	-2.35514	1.3248
-2.34004	0.2331	0.0219	-2.34514	1.2893
-2.33004	0.2405	0.0191	-2.33514	1.2045
-2.32004	0.256	0.0179	-2.32514	1.1501
-2.31004	0.2427	0.0165	-2.31514	1.188
-2.30004	0.2018	0.0126	-2.30514	1.2871
-2.29004	0.1665	0.0097	-2.29514	1.3644
-2.28004	0.152	0.0104	-2.28514	1.3618
-2.27004	0.1571	0.0142	-2.27514	1.283
-2.26004	0.1855	0.0176	-2.26514	1.1947
-2.25004	0.2279	0.0189	-2.25514	1.1832
-2.24004	0.2527	0.0185	-2.24514	1.2466
-2.23004	0.2339	0.0168	-2.23514	1.2806
-2.22004	0.1819	0.0143	-2.22514	1.2391
-2.21004	0.1335	0.012	-2.21514	1.1934
-2.20004	0.1162	0.0106	-2.20514	1.1939
-2.19004	0.131	0.0103	-2.19514	1.2128
-2.18004	0.1448	0.0104	-2.18514	1.2076
-2.17004	0.1278	0.01	-2.17514	1.1748
-2.16004	0.0968	0.0097	-2.16514	1.1523
-2.15004	0.0822	0.0097	-2.15514	1.1524
-2.14004	0.0874	0.0095	-2.14514	1.1401
-2.13004	0.1033	0.0087	-2.13514	1.1198
-2.12004	0.1179	0.0079	-2.12514	1.1505
-2.11004	0.1255	0.0069	-2.11514	1.2436
-2.10004	0.1432	0.007	-2.10514	1.3088
-2.09004	0.1797	0.0089	-2.09514	1.2594
-2.08004	0.2141	0.0111	-2.08514	1.1406
-2.07004	0.2338	0.0119	-2.07514	1.0567
-2.06004	0.2339	0.0112	-2.06514	1.055
-2.05004	0.2051	0.0092	-2.05514	1.1427
-2.04004	0.1608	0.0072	-2.04514	1.3029
-2.03004	0.1337	0.0074	-2.03514	1.4557
-2.02004	0.1418	0.0111	-2.02514	1.5123
-2.01004	0.1857	0.0185	-2.01514	1.4674
-2.00004	0.2449	0.0273	-2.00514	1.3685
-1.99004	0.2717	0.0309	-1.99514	1.2465
-1.98004	0.225	0.0243	-1.98514	1.1326
-1.97004	0.1321	0.0134	-1.97514	1.0704
-1.96004	0.0626	0.0068	-1.96514	1.0858
-1.95004	0.0479	0.0064	-1.95514	1.1608
-1.94004	0.0725	0.0087	-1.94514	1.2371
-1.93004	0.1095	0.0104	-1.93514	1.2749
-1.92004	0.136	0.0112	-1.92514	1.2788
-1.91004	0.1494	0.0123	-1.91514	1.2445
-1.90004	0.1643	0.0152	-1.90514	1.1725
-1.89004	0.1779	0.0178	-1.89514	1.1004
-1.88004	0.1662	0.0169	-1.88514	1.0703
-1.87004	0.1264	0.0131	-1.87514	1.091
-1.86004	0.0878	0.0093	-1.86514	1.1475
-1.85004	0.0732	0.0069	-1.85514	1.2356
-1.84004	0.0787	0.0059	-1.84514	1.3361
-1.83004	0.0993	0.0054	-1.83514	1.4041
-1.82004	0.1362	0.0057	-1.82514	1.4392
-1.81004	0.177	0.0067	-1.81514	1.4535
-1.80004	0.2142	0.0072	-1.80514	1.3984
-1.79004	0.258	0.0072	-1.79514	1.2625
-1.78004	0.2987	0.0077	-1.78514	1.1457
-1.77004	0.3143	0.0092	-1.77514	1.1492
-1.76004	0.3062	0.0116	-1.76514	1.2773
-1.75004	0.2863	0.0132	-1.75514	1.4204
-1.74004	0.2532	0.0132	-1.74514	1.4383
-1.73004	0.2114	0.0131	-1.73514	1.35
-1.72004	0.1867	0.0149	-1.72514	1.3176
-1.71004	0.1851	0.0176	-1.71514	1.3792
-1.70004	0.1825	0.0173	-1.70514	1.3984
-1.69004	0.1827	0.0144	-1.69514	1.3202
-1.68004	0.2037	0.0128	-1.68514	1.2464
-1.67004	0.2333	0.0132	-1.67514	1.2438
-1.66004	0.249	0.0149	-1.66514	1.2928
-1.65004	0.248	0.016	-1.65514	1.347
-1.64004	0.2445	0.0151	-1.64514	1.3342
-1.63004	0.2426	0.013	-1.63514	1.2444
-1.62004	0.2249	0.0114	-1.62514	1.1805
-1.61004	0.1934	0.0108	-1.61514	1.2082
-1.60004	0.1783	0.0111	-1.60514	1.2617
-1.59004	0.1854	0.0115	-1.59514	1.248
-1.58004	0.1839	0.0107	-1.58514	1.1711
-1.57004	0.1592	0.0083	-1.57514	1.1085
-1.56004	0.1407	0.0058	-1.56514	1.1083
-1.55004	0.1534	0.0053	-1.55514	1.1423
-1.54004	0.1784	0.0063	-1.54514	1.1485
-1.53004	0.1888	0.0076	-1.53514	1.1122
-1.52004	0.185	0.0078	-1.52514	1.0796
-1.51004	0.1703	0.0066	-1.51514	1.0844
-1.50004	0.1402	0.0057	-1.50514	1.1069
-1.49004	0.1074	0.0067	-1.49514	1.1138
-1.48004	0.0934	0.0092	-1.48514	1.1218
-1.47004	0.1019	0.0106	-1.47514	1.1745
-1.46004	0.1151	0.0096	-1.46514	1.2595
-1.45004	0.1169	0.0079	-1.45514	1.3104
-1.44004	0.108	0.0062	-1.44514	1.2975
-1.43004	0.0937	0.0046	-1.43514	1.2528
-1.42004	0.0739	0.003	-1.42514	1.229
-1.41004	0.055	0.0019	-1.41514	1.2552
-1.40004	0.0547	0.0015	-1.40514	1.2848
-1.39004	0.0796	0.0023	-1.39514	1.2446
-1.38004	0.1174	0.004	-1.38514	1.1485
-1.37004	0.1563	0.0066	-1.37514	1.0742
-1.36004	0.1895	0.01	-1.36514	1.0638
-1.35004	0.2094	0.0145	-1.35514	1.1017
-1.34004	0.2164	0.0202	-1.34514	1.1435
-1.33004	0.2215	0.0252	-1.33514	1.1475
-1.32004	0.2329	0.0263	-1.32514	1.1121
-1.31004	0.2455	0.0218	-1.31514	1.072
-1.30004	0.247	0.0151	-1.30514	1.0475
-1.29004	0.2262	0.0109	-1.29514	1.0357
-1.28004	0.1848	0.0103	-1.28514	1.0428
-1.27004	0.1502	0.0122	-1.27514	1.0774
-1.26004	0.1431	0.0151	-1.26514	1.1215
-1.25004	0.158	0.0184	-1.25514	1.1444
-1.24004	0.1774	0.0227	-1.24514	1.1383
-1.23004	0.1763	0.026	-1.23514	1.1177
-1.22004	0.1488	0.0248	-1.22514	1.1069
-1.21004	0.1214	0.0194	-1.21514	1.1316
-1.20004	0.1128	0.0125	-1.20514	1.1913
-1.19004	0.1114	0.009	-1.19514	1.2468
-1.18004	0.0997	0.0116	-1.18514	1.2655
-1.17004	0.0822	0.0179	-1.17514	1.2496
-1.16004	0.0748	0.0213	-1.16514	1.2107
-1.15004	0.0927	0.0202	-1.15514	1.1659
-1.14004	0.15	0.0224	-1.14514	1.1534
-1.13004	0.2245	0.031	-1.13514	1.2063
-1.12004	0.2557	0.0382	-1.12514	1.2959
-1.11004	0.219	0.0365	-1.11514	1.3288
-1.10004	0.1614	0.0297	-1.10514	1.2632
-1.09004	0.1449	0.0245	-1.09514	1.1646
-1.08004	0.1859	0.0244	-1.08514	1.1126
-1.07004	0.2559	0.0298	-1.07514	1.1234
-1.06004	0.3203	0.0373	-1.06514	1.1439
-1.05004	0.3493	0.0407	-1.05514	1.1208
-1.04004	0.3247	0.0362	-1.04514	1.0729
-1.03004	0.2607	0.0283	-1.03514	1.0593
-1.02004	0.1823	0.0207	-1.02514	1.1113
-1.01004	0.116	0.0147	-1.01514	1.2019
-1.00004	0.1075	0.0148	-1.00514	1.2467
-0.99004	0.1713	0.0234	-0.99514	1.1939
-0.98004	0.2356	0.0314	-0.98514	1.101
-0.97004	0.2159	0.0275	-0.97514	1.0484
-0.96004	0.1358	0.0157	-0.96514	1.0545
-0.95004	0.0831	0.0074	-0.95514	1.1041
-0.94004	0.0908	0.0057	-0.94514	1.1729
-0.93004	0.1189	0.0068	-0.93514	1.2248
-0.92004	0.1268	0.0066	-0.92514	1.2232
-0.91004	0.1256	0.0057	-0.91514	1.1639
-0.90004	0.1409	0.0061	-0.90514	1.0904
-0.89004	0.1637	0.0079	-0.89514	1.0617
-0.88004	0.1684	0.011	-0.88514	1.1096
-0.87004	0.152	0.0178	-0.87514	1.2124
-0.86004	0.1362	0.0304	-0.86514	1.2912
-0.85004	0.1348	0.0444	-0.85514	1.2842
-0.84004	0.145	0.0475	-0.84514	1.2146
-0.83004	0.1539	0.0359	-0.83514	1.1522
-0.82004	0.1446	0.0203	-0.82514	1.1502
-0.81004	0.1134	0.0112	-0.81514	1.2031
-0.80004	0.0796	0.0091	-0.80514	1.2438
-0.79004	0.0618	0.0089	-0.79514	1.2361
-0.78004	0.0616	0.0077	-0.78514	1.2234
-0.77004	0.0729	0.0061	-0.77514	1.2615
-0.76004	0.0836	0.0055	-0.76514	1.3775
-0.75004	0.0785	0.0052	-0.75514	1.5269
-0.74004	0.0613	0.0039	-0.74514	1.5782
-0.73004	0.0469	0.0026	-0.73514	1.4511
-0.72004	0.042	0.0023	-0.72514	1.2391
-0.71004	0.0462	0.004	-0.71514	1.087
-0.70004	0.054	0.0077	-0.70514	1.0359
-0.69004	0.0598	0.0135	-0.69514	1.0513
-0.68004	0.0651	0.0207	-0.68514	1.0898
-0.67004	0.0684	0.0274	-0.67514	1.1192
-0.66004	0.0643	0.0319	-0.66514	1.1392
-0.65004	0.0571	0.0344	-0.65514	1.1599
-0.64004	0.0511	0.0329	-0.64514	1.1544
-0.63004	0.0405	0.024	-0.63514	1.1054
-0.62004	0.024	0.0124	-0.62514	1.0511
-0.61004	0.0098	0.0043	-0.61514	1.025
-0.60004	0.003	0.0012	-0.60514	1.0179
-0.59004	0.0023	0.0012	-0.59514	1.0123
-0.58004	0.0065	0.0038	-0.58514	1.0058
-0.57004	0.0133	0.0084	-0.57514	1.0018
-0.56004	0.0178	0.0119	-0.56514	1.0014
-0.55004	0.0161	0.011	-0.55514	1.0076
-0.54004	0.0135	0.0073	-0.54514	1.0323
-0.53004	0.0169	0.0049	-0.53514	1.0886
-0.52004	0.0242	0.0047	-0.52514	1.1627
-0.51004	0.0266	0.0044	-0.51514	1.2121
-0.50004	0.0213	0.003	-0.50514	1.2067
-0.49004	0.0145	0.0018	-0.49514	1.1494
-0.48004	0.0134	0.0012	-0.48514	1.0762
-0.47004	0.0193	0.0017	-0.47514	1.0278
-0.46004	0.0267	0.0027	-0.46514	1.0197
-0.45004	0.0279	0.0029	-0.45514	1.0632
-0.44004	0.0202	0.0022	-0.44514	1.1769
-0.43004	0.0099	0.0012	-0.43514	1.3195
-0.42004	0.0032	0.0004	-0.42514	1.3671
-0.41004	0.0009	0.0004	-0.41514	1.2715
-0.40004	0.0013	0.0009	-0.40514	1.1386
-0.39004	0.0038	0.0016	-0.39514	1.0628
-0.38004	0.0076	0.0019	-0.38514	1.0354
-0.37004	0.0103	0.0017	-0.37514	1.0228
-0.36004	0.0089	0.001	-0.36514	1.0181
-0.35004	0.0048	0.0005	-0.35514	1.0284
-0.34004	0.0016	0.0001	-0.34514	1.0469
-0.33004	0.0003	0	-0.33514	1.0527
-0.32004	0	0	-0.32514	1.0417
-0.31004	0	0	-0.31514	1.0395
-0.30004	0	0	-0.30514	1.0813
-0.29004	0.0003	0.0002	-0.29514	1.2163
-0.28004	0.0015	0.0012	-0.28514	1.4928
-0.27004	0.0046	0.0036	-0.27514	1.7997
-0.26004	0.0086	0.0068	-0.26514	1.8468
-0.25004	0.0102	0.0081	-0.25514	1.5693
-0.24004	0.0078	0.0062	-0.24514	1.2434
-0.23004	0.0059	0.0044	-0.23514	1.068
-0.22004	0.0083	0.0062	-0.22514	1.0131
-0.21004	0.0134	0.0101	-0.21514	1.002
-0.20004	0.0147	0.011	-0.20514	1.0001
-0.19004	0.01	0.0074	-0.19514	1
-0.18004	0.0043	0.0031	-0.18514	1
-0.17004	0.0012	0.0008	-0.17514	1
-0.16004	0.0003	0.0002	-0.16514	1
-0.15004	0.0007	0.0002	-0.15514	1
-0.14004	0.0026	0.0007	-0.14514	1
-0.13004	0.0051	0.0014	-0.13514	1
-0.12004	0.0066	0.0018	-0.12514	1.0003
-0.11004	0.0065	0.0015	-0.11514	1.0037
-0.10004	0.0056	0.001	-0.10514	1.0296
-0.09004	0.0046	0.0006	-0.09514	1.1454
-0.08004	0.0027	0.0003	-0.08514	1.4509
-0.07004	0.001	0.0001	-0.07514	1.9092
-0.06004	0.0002	0	-0.06514	2.2745
-0.05004	0	0	-0.05514	2.368
-0.04004	0	0	-0.04514	2.2053
-0.03004	0	0	-0.03514	1.9565
-0.02004	0	0	-0.02514	2.0171
-0.01004	0	0	-0.01514	2.6003
-3.906e-05	0	0	-0.00514	3.2106
0.00996	0	0	0.00486	3.1151
0.01996	0	0	0.01486	2.3351
0.02996	0	0	0.02486	1.5564
0.03996	0	0	0.03486	1.1923
0.04996	0	0	0.04486	1.1516
0.05996	0	0	0.05486	1.2057
0.06996	0	0	0.06486	1.2128
0.07996	0.0001	0.0001	0.07486	1.2126
0.08996	0.0014	0.0005	0.08486	1.3867
0.09996	0.005	0.0019	0.09486	1.803
0.10996	0.0137	0.0051	0.10486	2.1948
0.11996	0.0263	0.0092	0.11486	2.2033
0.12996	0.0357	0.0121	0.12486	1.8349
0.13996	0.0346	0.0117	0.13486	1.403
0.14996	0.0274	0.0104	0.14486	1.1356
0.15996	0.0306	0.0147	0.15486	1.0472
0.16996	0.0492	0.0264	0.16486	1.09
0.17996	0.0695	0.0387	0.17486	1.2713
0.18996	0.0715	0.0407	0.18486	1.5702
0.19996	0.0509	0.0292	0.19486	1.809
0.20996	0.0239	0.0139	0.20486	1.7724
0.21996	0.0074	0.0041	0.21486	1.4911
0.22996	0.0014	0.0008	0.22486	1.2144
0.23996	0.0002	0.0001	0.23486	1.1078
0.24996	0	0	0.24486	1.1853
0.25996	0	0	0.25486	1.4071
0.26996	0	0	0.26486	1.6245
0.27996	0.0003	0	0.27486	1.6147
0.28996	0.0019	0.0001	0.28486	1.3797
0.29996	0.0079	0.0004	0.29486	1.146
0.30996	0.0203	0.0011	0.30486	1.0347
0.31996	0.0323	0.0017	0.31486	1.0051
0.32996	0.0322	0.0017	0.32486	1.0005
0.33996	0.0226	0.0013	0.33486	1.0007
0.34996	0.0197	0.0013	0.34486	1.0054
0.35996	0.0319	0.0023	0.35486	1.0248
0.36996	0.0461	0.0043	0.36486	1.0746
0.37996	0.047	0.0078	0.37486	1.1552
0.38996	0.0404	0.0154	0.38486	1.2325
0.39996	0.0381	0.0248	0.39486	1.2625
0.40996	0.0344	0.0264	0.40486	1.2611
0.41996	0.0225	0.0179	0.41486	1.3422
0.42996	0.0106	0.0079	0.42486	1.5767
0.43996	0.007	0.0032	0.43486	1.7975
0.44996	0.0102	0.003	0.44486	1.764
0.45996	0.0136	0.0037	0.45486	1.5237
0.46996	0.0139	0.004	0.46486	1.2929
0.47996	0.0178	0.0058	0.47486	1.156
0.48996	0.0329	0.0121	0.48486	1.1215
0.49996	0.0544	0.0218	0.49486	1.2143
0.50996	0.065	0.028	0.50486	1.3953
0.51996	0.0537	0.0246	0.51486	1.4986
0.52996	0.03	0.0143	0.52486	1.3994
0.53996	0.011	0.0054	0.53486	1.2001
0.54996	0.0027	0.0012	0.54486	1.0634
0.55996	0.0007	0.0003	0.55486	1.0209
0.56996	0.0026	0.0005	0.56486	1.0429
0.57996	0.0096	0.0018	0.57486	1.119
0.58996	0.0222	0.0043	0.58486	1.2113
0.59996	0.0318	0.0061	0.59486	1.2381
0.60996	0.0287	0.0056	0.60486	1.1956
0.61996	0.0198	0.0042	0.61486	1.1888
0.62996	0.0216	0.0056	0.62486	1.257
0.63996	0.0385	0.0107	0.63486	1.2932
0.64996	0.0538	0.0147	0.64486	1.2235
0.65996	0.0524	0.0133	0.65486	1.1322
0.66996	0.0466	0.009	0.66486	1.1198
0.67996	0.0528	0.0066	0.67486	1.165
0.68996	0.0579	0.0059	0.68486	1.1743
0.69996	0.0451	0.0045	0.69486	1.1169
0.70996	0.0253	0.0031	0.70486	1.0496
0.71996	0.021	0.0045	0.71486	1.0191
0.72996	0.038	0.01	0.72486	1.0283
0.73996	0.0604	0.0158	0.73486	1.0672
0.74996	0.0713	0.0166	0.74486	1.1108
0.75996	0.0766	0.0136	0.75486	1.1274
0.76996	0.0867	0.0115	0.76486	1.1196
0.77996	0.094	0.0119	0.77486	1.112
0.78996	0.0957	0.0137	0.78486	1.1329
0.79996	0.0932	0.015	0.79486	1.2526
0.80996	0.0816	0.0136	0.80486	1.4959
0.81996	0.067	0.0107	0.81486	1.6762
0.82996	0.0688	0.0083	0.82486	1.5819
0.83996	0.1051	0.0081	0.83486	1.3108
0.84996	0.1606	0.0098	0.84486	1.1027
0.85996	0.1829	0.0108	0.85486	1.0211
0.86996	0.1608	0.01	0.86486	1.0027
0.87996	0.147	0.0099	0.87486	1.0005
0.88996	0.1709	0.0124	0.88486	1.0026
0.89996	0.2252	0.0172	0.89486	1.0139
0.90996	0.2943	0.0258	0.90486	1.0469
0.91996	0.3449	0.0396	0.91486	1.102
0.92996	0.3526	0.0584	0.92486	1.1455
0.93996	0.3207	0.0755	0.93486	1.1444
0.94996	0.2639	0.0794	0.94486	1.1077
0.95996	0.2083	0.0666	0.95486	1.0641
0.96996	0.1847	0.0472	0.96486	1.0349
0.97996	0.1951	0.0346	0.97486	1.0409
0.98996	0.209	0.0302	0.98486	1.1071
0.99996	0.2087	0.0275	0.99486	1.2195
1.00996	0.2054	0.0228	1.00486	1.2834
1.01996	0.2318	0.0198	1.01486	1.2269
1.02996	0.3266	0.0241	1.02486	1.1125
1.03996	0.4747	0.036	1.03486	1.0346
1.04996	0.559	0.0445	1.04486	1.0071
1.05996	0.4691	0.0386	1.05486	1.0033
1.06996	0.2761	0.0248	1.06486	1.0084
1.07996	0.1558	0.0213	1.07486	1.0165
1.08996	0.1839	0.0386	1.08486	1.0204
1.09996	0.2797	0.0634	1.09486	1.0171
1.10996	0.3003	0.0685	1.10486	1.0221
1.11996	0.2248	0.0511	1.11486	1.0866
1.12996	0.172	0.0397	1.12486	1.2984
1.13996	0.2094	0.0511	1.13486	1.6558
1.14996	0.2827	0.0728	1.14486	1.9027
1.15996	0.3108	0.0824	1.15486	1.7803
1.16996	0.2577	0.0682	1.16486	1.4271
1.17996	0.1637	0.0404	1.17486	1.1545
1.18996	0.1065	0.0194	1.18486	1.0456
1.19996	0.1076	0.0124	1.19486	1.0174
1.20996	0.122	0.012	1.20486	1.0087
1.21996	0.1182	0.0131	1.21486	1.0103
1.22996	0.1171	0.0185	1.22486	1.04
1.23996	0.1425	0.0322	1.23486	1.1304
1.24996	0.1695	0.0499	1.24486	1.2855
1.25996	0.1676	0.0631	1.25486	1.4398
1.26996	0.155	0.0666	1.26486	1.5436
1.27996	0.1539	0.0601	1.27486	1.6233
1.28996	0.1511	0.0454	1.28486	1.6585
1.29996	0.1448	0.0284	1.29486	1.5601
1.30996	0.1613	0.0167	1.30486	1.3483
1.31996	0.1832	0.0121	1.31486	1.1669
1.32996	0.1696	0.0094	1.32486	1.1195
1.33996	0.1417	0.0077	1.33486	1.2018
1.34996	0.1343	0.0099	1.34486	1.31
1.35996	0.1359	0.0173	1.35486	1.3168
1.36996	0.1327	0.0262	1.36486	1.2271
1.37996	0.1298	0.0328	1.37486	1.1466
1.38996	0.1315	0.0377	1.38486	1.1069
1.39996	0.1331	0.041	1.39486	1.0844
1.40996	0.122	0.0378	1.40486	1.0955
1.41996	0.0937	0.0268	1.41486	1.1681
1.42996	0.0629	0.0147	1.42486	1.2886
1.43996	0.056	0.0084	1.43486	1.4161
1.44996	0.0842	0.0101	1.44486	1.4824
1.45996	0.124	0.0162	1.45486	1.4267
1.46996	0.1461	0.0203	1.46486	1.308
1.47996	0.1554	0.019	1.47486	1.2354
1.48996	0.1645	0.0156	1.48486	1.2097
1.49996	0.1583	0.0133	1.49486	1.203
1.50996	0.1285	0.0142	1.50486	1.2585
1.51996	0.1029	0.0213	1.51486	1.3688
1.52996	0.1108	0.0395	1.52486	1.4089
1.53996	0.148	0.0687	1.53486	1.322
1.54996	0.1803	0.0931	1.54486	1.2038
1.55996	0.1703	0.0899	1.55486	1.1385
1.56996	0.1235	0.0624	1.56486	1.12
1.57996	0.0802	0.0373	1.57486	1.1179
1.58996	0.0632	0.0297	1.58486	1.1159
1.59996	0.0696	0.0373	1.59486	1.1098
1.60996	0.0994	0.0474	1.60486	1.1006
1.61996	0.1524	0.0492	1.61486	1.0952
1.62996	0.2043	0.0427	1.62486	1.0997
1.63996	0.2166	0.0349	1.63486	1.1066
1.64996	0.1853	0.0283	1.64486	1.1086
1.65996	0.1488	0.0234	1.65486	1.0994
1.66996	0.1403	0.0223	1.66486	1.0782
1.67996	0.1636	0.0271	1.67486	1.0598
1.68996	0.1995	0.0348	1.68486	1.0604
1.69996	0.2165	0.0393	1.69486	1.0871
1.70996	0.1919	0.0358	1.70486	1.1319
1.71996	0.1386	0.0271	1.71486	1.1563
1.72996	0.0934	0.0188	1.72486	1.1383
1.73996	0.0794	0.0139	1.73486	1.1138
1.74996	0.0926	0.0126	1.74486	1.1212
1.75996	0.1104	0.0139	1.75486	1.1435
1.76996	0.1115	0.0162	1.76486	1.1406
1.77996	0.0981	0.0175	1.77486	1.1095
1.78996	0.0947	0.0193	1.78486	1.0743
1.79996	0.1199	0.0252	1.79486	1.0513
1.80996	0.1563	0.0336	1.80486	1.0574
1.81996	0.1615	0.0377	1.81486	1.1022
1.82996	0.1294	0.036	1.82486	1.1549
1.83996	0.0972	0.0321	1.83486	1.1689
1.84996	0.0923	0.0286	1.84486	1.1468
1.85996	0.1082	0.0262	1.85486	1.1307
1.86996	0.1247	0.0252	1.86486	1.1472
1.87996	0.128	0.0254	1.87486	1.1887
1.88996	0.1185	0.0267	1.88486	1.217
1.89996	0.1101	0.0315	1.89486	1.1943
1.90996	0.1148	0.0407	1.90486	1.1314
1.91996	0.1323	0.0502	1.91486	1.0795
1.92996	0.1517	0.0554	1.92486	1.0713
1.93996	0.1541	0.0533	1.93486	1.1005
1.94996	0.1296	0.0426	1.94486	1.1598
1.95996	0.096	0.0276	1.95486	1.2364
1.96996	0.0781	0.0166	1.96486	1.2828
1.97996	0.0828	0.0134	1.97486	1.2598
1.98996	0.1106	0.0172	1.98486	1.2078
1.99996	0.1565	0.0256	1.99486	1.2147
2.00996	0.1917	0.033	2.00486	1.2949
2.01996	0.19	0.034	2.01486	1.3725
2.02996	0.1668	0.0281	2.02486	1.4159
2.03996	0.1489	0.0215	2.03486	1.4889
2.04996	0.134	0.0195	2.04486	1.6034
2.05996	0.1195	0.0261	2.05486	1.6542
2.06996	0.1219	0.0416	2.06486	1.5727
2.07996	0.1438	0.0554	2.07486	1.4288
2.08996	0.1719	0.0554	2.08486	1.331
2.09996	0.2037	0.0469	2.09486	1.3089
2.10996	0.2304	0.0428	2.10486	1.3104
2.11996	0.2295	0.0444	2.11486	1.2925
2.12996	0.2074	0.0459	2.12486	1.2808
2.13996	0.2034	0.0538	2.13486	1.2997
2.14996	0.2449	0.0791	2.14486	1.3302
2.15996	0.2958	0.106	2.15486	1.3582
2.16996	0.2921	0.1025	2.16486	1.3738
2.17996	0.2376	0.0705	2.17486	1.3504
2.18996	0.1919	0.0417	2.18486	1.2853
2.19996	0.1784	0.0302	2.19486	1.2092
2.20996	0.1878	0.0282	2.20486	1.1416
2.21996	0.21	0.0275	2.21486	1.0916
2.22996	0.2269	0.0268	2.22486	1.0736
2.23996	0.2198	0.0278	2.23486	1.0815
2.24996	0.191	0.0309	2.24486	1.0892
2.25996	0.1569	0.0307	2.25486	1.0869
2.26996	0.1308	0.0258	2.26486	1.0905
2.27996	0.1269	0.0238	2.27486	1.1223
2.28996	0.1542	0.0315	2.28486	1.1813
2.29996	0.1888	0.0421	2.29486	1.2456
2.30996	0.1976	0.0454	2.30486	1.2939
2.31996	0.1862	0.0412	2.31486	1.3075
2.32996	0.1742	0.0338	2.32486	1.2751
2.33996	0.1685	0.0254	2.33486	1.2159
2.34996	0.1813	0.0199	2.34486	1.1615
2.35996	0.2082	0.0207	2.35486	1.1289
2.36996	0.2145	0.0229	2.36486	1.1195
2.37996	0.1892	0.0217	2.37486	1.1217
2.38996	0.1572	0.0179	2.38486	1.1212
2.39996	0.1379	0.0153	2.39486	1.1217
2.40996	0.1429	0.0165	2.40486	1.1427
2.41996	0.1744	0.02	2.41486	1.1919
2.42996	0.2115	0.0246	2.42486	1.2471
2.43996	0.2302	0.0299	2.43486	1.2724
2.44996	0.2317	0.0365	2.44486	1.2556
2.45996	0.2286	0.0449	2.45486	1.2189
2.46996	0.2164	0.0504	2.46486	1.1854
2.47996	0.192	0.0466	2.47486	1.1685
2.48996	0.178	0.036	2.48486	1.1726
2.49996	0.1972	0.0292	2.49486	1.1849
2.50996	0.2352	0.032	2.50486	1.196
2.51996	0.2589	0.0427	2.51486	1.2133
2.52996	0.248	0.0527	2.52486	1.2306
2.53996	0.2116	0.0538	2.53486	1.2347
2.54996	0.1907	0.0481	2.54486	1.2364
2.55996	0.2219	0.0479	2.55486	1.2509
2.56996	0.2808	0.0557	2.56486	1.2698
2.57996	0.3009	0.0601	2.57486	1.2794
2.58996	0.2645	0.0535	2.58486	1.2729
2.59996	0.2183	0.042	2.59486	1.2454
2.60996	0.1944	0.0354	2.60486	1.2071
2.61996	0.1839	0.0391	2.61486	1.1886
2.62996	0.1821	0.0524	2.62486	1.1909
2.63996	0.1948	0.0646	2.63486	1.1783
2.64996	0.2164	0.0641	2.64486	1.1459
2.65996	0.2355	0.0536	2.65486	1.1305
2.66996	0.2455	0.0446	2.66486	1.1537
2.67996	0.2499	0.0429	2.67486	1.1887
2.68996	0.2545	0.0452	2.68486	1.1973
2.69996	0.2549	0.0457	2.69486	1.1857
2.70996	0.2473	0.0438	2.70486	1.175
2.71996	0.2351	0.0423	2.71486	1.1567
2.72996	0.2235	0.0408	2.72486	1.1269
2.73996	0.2181	0.0386	2.73486	1.1042
2.74996	0.2176	0.036	2.74486	1.0987
2.75996	0.2137	0.0335	2.75486	1.1013
2.76996	0.2113	0.0315	2.76486	1.0996
2.77996	0.2214	0.0296	2.77486	1.0841
2.78996	0.2345	0.0269	2.78486	1.0555
2.79996	0.2278	0.0232	2.79486	1.0278
2.80996	0.1975	0.0199	2.80486	1.0133
2.81996	0.169	0.019	2.81486	1.0101
2.82996	0.1634	0.0216	2.82486	1.0089
2.83996	0.1744	0.0243	2.83486	1.0056
2.84996	0.1892	0.0254	2.84486	1.0022
2.85996	0.2005	0.025	2.85486	1.0006
2.86996	0.2054	0.0235	2.86486	1.0001
2.87996	0.2105	0.0213	2.87486	1
2.88996	0.2154	0.019	2.88486	1
2.89996	0.1988	0.0166	2.89486	1
2.90996	0.1572	0.0133	2.90486	1
2.91996	0.1222	0.0103	2.91486	1
2.92996	0.1166	0.0097	2.92486	1
2.93996	0.1302	0.0119	2.93486	1
2.94996	0.1483	0.0151	2.94486	1
2.95996	0.1647	0.0176	2.95486	1
2.96996	0.1719	0.0182	2.96486	1
2.97996	0.1613	0.0163	2.97486	1
2.98996	0.1377	0.0135	2.98486	1
2.99996	0.1215	0.0124	2.99486	1
3.00996	0.1277	0.0135	3.00486	1
3.01996	0.1498	0.0158	3.01486	1
3.02996	0.1644	0.0169	3.02486	1
3.03996	0.1546	0.016	3.03486	1
3.04996	0.1283	0.0135	3.04486	1
3.05996	0.1096	0.0108	3.05486	1
3.06996	0.1099	0.0093	3.06486	1
3.07996	0.1162	0.0087	3.07486	1
3.08996	0.118	0.0085	3.08486	1
3.09996	0.1249	0.0092	3.09486	1
3.10996	0.1482	0.0119	3.10486	1
3.11996	0.178	0.0162	3.11486	1
3.12996	0.186	0.0191	3.12486	1
3.13996	0.1555	0.0174	3.13486	1
3.14996	0.1073	0.0123	3.14486	1
3.15996	0.072	0.0077	3.15486	1
3.16996	0.0513	0.0053	3.16486	1
3.17996	0.0365	0.0038	3.17486	1
3.18996	0.0318	0.0033	3.18486	1
3.19996	0.0473	0.0045	3.19486	1
3.20996	0.0818	0.0075	3.20486	1
3.21996	0.1182	0.0112	3.21486	1
3.22996	0.1354	0.0137	3.22486	1
3.23996	0.1248	0.0138	3.23486	1
3.24996	0.0955	0.0116	3.24486	1
3.25996	0.0684	0.0096	3.25486	1
3.26996	0.0529	0.0086	3.26486	1
3.27996	0.0389	0.007	3.27486	1
3.28996	0.0219	0.0043	3.28486	1
3.29996	0.0099	0.002	3.29486	1
3.30996	0.0081	0.0016	3.30486	1
3.31996	0.0157	0.0032	3.31486	1
3.32996	0.0271	0.0052	3.32486	1
3.33996	0.0332	0.0062	3.33486	1
3.34996	0.0282	0.0054	3.34486	1
3.35996	0.0162	0.003	3.35486	1
3.36996	0.0062	0.0011	3.36486	1
3.37996	0.0016	0.0003	3.37486	1
3.38996	0.0003	0	3.38486	1
3.39996	0	0	3.39486	1
3.40996	0	0	3.40486	1
3.41996	0	0	3.41486	1
3.42996	0	0	3.42486	1
3.43996	0	0	3.43486	1
3.44996	0	0	3.44486	1
3.45996	0	0	3.45486	1
3.46996	0	0	3.46486	1
3.47996	0	0	3.47486	1
3.48996	0	0	3.48486	1
3.49996	0	0	3.49486	1
3.50996	0	0	3.50486	1
3.51996	0	0	3.51486	1
3.52996	0	0	3.52486	1
3.53996	0	0	3.53486	1
3.54996	0	0	3.54486	1
3.55996	0	0	3.55486	1
3.56996	0	0	3.56486	1
3.57996	0	0	3.57486	1
3.58996	0	0	3.58486	1
3.59996	0	0	3.59486	1
3.60996	0	0	3.60486	1
3.61996	0	0	3.61486	1
3.62996	0	0	3.62486	1
3.63996	0	0	3.63486	1
3.64996	0	0	3.64486	1
3.65996	0	0	3.65486	1
3.66996	0	0	3.66486	1
3.67996	0	0	3.67486	1
3.68996	0	0	3.68486	1
3.69996	0	0	3.69486	1
3.70996	0	0	3.70486	1
3.71996	0	0	3.71486	1
3.72996	0	0	3.72486	1
3.73996	0	0	3.73486	1
3.74996	0	0	3.74486	1
3.75996	0	0	3.75486	1
3.76996	0	0	3.76486	1
3.77996	0	0	3.77486	1
3.78996	0	0	3.78486	1
3.79996	0	0	3.79486	1
3.80996	0	0	3.80486	1
3.81996	0	0	3.81486	1
3.82996	0	0	3.82486	1
3.83996	0	0	3.83486	1
3.84996	0	0	3.84486	1
3.85996	0	0	3.85486	1
3.86996	0	0	3.86486	1
3.87996	0	0	3.87486	1
3.88996	0	0	3.88486	1
3.89996	0	0	3.89486	1
3.90996	0	0	3.90486	1
3.91996	0	0	3.91486	1
3.92996	0	0	3.92486	1
3.93996	0	0	3.93486	1
3.94996	0	0	3.94486	1
3.95996	0	0	3.95486	1
3.96996	0	0	3.96486	1
3.97996	0	0	3.97486	1
3.98996	0	0	3.98486	1
3.99996	0	0	3.99486	1
4.00996	0	0	4.00486	1
4.01996	0	0	4.01486	1
4.02996	0	0	4.02486	1
4.03996	0	0	4.03486	1
4.04996	0	0	4.04486	1
4.05996	0	0	4.05486	1
4.06996	0	0	4.06486	1
4.07996	0	0	4.07486	1
4.08996	0	0	4.08486	1
4.09996	0	0	4.09486	1
4.10996	0	0	4.10486	1
4.11996	0	0	4.11486	1
4.12996	0	0	4.12486	1
4.13996	0	0	4.13486	1
4.14996	0	0	4.14486	1
4.15996	0	0	4.15486	1
4.16996	0	0	4.16486	1
4.17996	0	0	4.17486	1
4.18996	0	0	4.18486	1
4.19996	0	0	4.19486	1
4.20996	0	0	4.20486	1
4.21996	0	0	4.21486	1
4.22996	0	0	4.22486	1
4.23996	0	0	4.23486	1
4.24996	0	0	4.24486	1
4.25996	0	0	4.25486	1
4.26996	0	0	4.26486	1
4.27996	0	0	4.27486	1
4.28996	0	0	4.28486	1
4.29996	0	0	4.29486	1
4.30996	0	0	4.30486	1
4.31996	0	0	4.31486	1
4.32996	0	0	4.32486	1
4.33996	0	0	4.33486	1
4.34996	0	0	4.34486	1
4.35996	0	0	4.35486	1
4.36996	0	0	4.36486	1
4.37996	0	0	4.37486	1
4.38996	0	0	4.38486	1
4.39996	0	0	4.39486	1
4.40996	0	0	4.40486	1
4.41996	0	0	4.41486	1
4.42996	0	0	4.42486	1
4.43996	0	0	4.43486	1
4.44996	0	0	4.44486	1
4.45996	0	0	4.45486	1
4.46996	0	0	4.46486	1
4.47996	0	0	4.47486	1
4.48996	0	0	4.48486	1
4.49996	0	0	4.49486	1
4.50996	0	0	4.50486	1
4.51996	0	0	4.51486	1
4.52996	0	0	4.52486	1
4.53996	0	0	4.53486	1
4.54996	0	0	4.54486	1
4.55996	0	0	4.55486	1
4.56996	0	0	4.56486	1
4.57996	0	0	4.57486	1
4.58996	0	0	4.58486	1
4.59996	0	0	4.59486	1
4.60996	0	0	4.60486	1
4.61996	0	0	4.61486	1
4.62996	0	0	4.62486	1
4.63996	0	0	4.63486	1
4.64996	0	0	4.64486	1
4.65996	0	0	4.65486	1
4.66996	0	0	4.66486	1
4.67996	0	0	4.67486	1
4.68996	0	0	4.68486	1
4.69996	0	0	4.69486	1
4.70996	0	0	4.70486	1
4.71996	0	0	4.71486	1
4.72996	0	0	4.72486	1
4.73996	0	0	4.73486	1
4.74996	0	0	4.74486	1
4.75996	0	0	4.75486	1
4.76996	0	0	4.76486	1
4.77996	0	0	4.77486	1
4.78996	0	0	4.78486	1
4.79996	0	0	4.79486	1
4.80996	0	0	4.80486	1
4.81996	0	0	4.81486	1
4.82996	0	0	4.82486	1
4.83996	0	0	4.83486	1
4.84996	0	0	4.84486	1
4.85996	0	0	4.85486	1
4.86996	0	0	4.86486	1
4.87996	0	0	4.87486	1
4.88996	0	0	4.88486	1
4.89996	0	0	4.89486	1
4.90996	0	0	4.90486	1
4.91996	0	0	4.91486	1
4.92996	0	0	4.92486	1
4.93996	0	0	4.93486	1
4.94996	0	0	4.94486	1
4.95996	0	0	4.95486	1
4.96996	0	0	4.96486	1
4.97996	0	0	4.97486	1
4.98996	0	0	4.98486	1
4.99996	0	0	4.99486	1
5.00996	0	0	5.00486	1
5.01996	0	0	5.01486	1

## Sheet: Figure 3c
	Free energy
	data 1	data 2	data 3	data 4	data 5	data 6	data 7	data 8	data 9
1	0	0	0	0	0	0	0	0	0
2	0	0	0	0	0	0	0	0	0
3	-0.1854	-0.1149	-0.1315	-6.9779	1.8672	1.11564	0.70464	0.22883	-0.81453
4	-0.1854	-0.1149	-0.1315	-6.9779	1.8672	1.11564	0.70464	0.22883	-0.81453
5	0	0	0	0	0	0	0	0	0
6	0	0	0	0	0	0	0	0	0

## Sheet: Figure 4b
data 1			data 2			data 3			data 4			data 5			data 6			data 7			data 8
Potential	Current density		Potential	Current density		Potential	Current density		Potential	Current density		Potential	Current density		Potential	Current density		Potential	Current density		Potential	Current density
0.40404	-0.7443		0.36323	-0.8943		0.3232	-0.63994		0.17516	-0.28015		0.17516	0.78817		0.17516	2.52869		0.06377	-0.51229		0.17516	-0.59253
0.4016	-0.71781		0.36128	-0.86781		0.32124	-0.66092		0.17113	-0.34017		0.17113	0.54728		0.17113	1.89067		0.06049	-0.53589		0.17113	-0.57727
0.39916	-0.69865		0.35933	-0.84865		0.31929	-0.6761		0.16711	-0.37801		0.16711	0.37699		0.16711	1.43636		0.05722	-0.56112		0.16711	-0.56736
0.39672	-0.68156		0.35737	-0.83156		0.31734	-0.68792		0.16308	-0.4067		0.16308	0.24489		0.16308	1.09273		0.05395	-0.58431		0.16308	-0.55934
0.39428	-0.66843		0.35542	-0.81843		0.31538	-0.69719		0.15905	-0.43091		0.15905	0.13763		0.15905	0.82479		0.05068	-0.60649		0.15905	-0.55286
0.39184	-0.65562		0.35347	-0.80562		0.31343	-0.7051		0.15502	-0.45247		0.15502	0.04787		0.15502	0.60994		0.0474	-0.62968		0.15502	-0.54981
0.38939	-0.64414		0.35152	-0.79414		0.31148	-0.71172		0.15099	-0.47343		0.15099	-0.02684		0.15099	0.43498		0.04413	-0.65186		0.15099	-0.54714
0.38695	-0.63669		0.34956	-0.78669		0.30952	-0.71744		0.14696	-0.49235		0.14696	-0.09288		0.14696	0.28827		0.04086	-0.67403		0.14696	-0.54447
0.38451	-0.62778		0.34761	-0.77778		0.30757	-0.72238		0.14294	-0.51025		0.14294	-0.15122		0.14294	0.16457		0.03758	-0.69763		0.14294	-0.54332
0.38207	-0.61924		0.34566	-0.76924		0.30562	-0.727		0.13891	-0.52836		0.13891	-0.20325		0.13891	0.05825		0.03431	-0.7196		0.13891	-0.54256
0.37963	-0.61246		0.3437	-0.76246		0.30366	-0.73107		0.13488	-0.54504		0.13488	-0.25037		0.13488	-0.03143		0.03104	-0.74341		0.13488	-0.54218
0.37719	-0.60605		0.34175	-0.75605		0.30171	-0.7347		0.13085	-0.56152		0.13085	-0.29277		0.13085	-0.113		0.02776	-0.76538		0.13085	-0.54294
0.37475	-0.60081		0.3398	-0.75081		0.29976	-0.73817		0.12682	-0.57861		0.12682	-0.33203		0.12682	-0.18359		0.02449	-0.78837		0.12682	-0.5437
0.3723	-0.59635		0.33784	-0.74635		0.2978	-0.74117		0.12279	-0.59489		0.12279	-0.36926		0.12279	-0.24681		0.02122	-0.81299		0.12279	-0.54485
0.36986	-0.59208		0.33589	-0.74208		0.29585	-0.74409		0.11877	-0.61117		0.11877	-0.40385		0.11877	-0.30212		0.01795	-0.83679		0.11877	-0.54523
0.36742	-0.58884		0.33394	-0.73884		0.2939	-0.74679		0.11474	-0.62703		0.11474	-0.43518		0.11474	-0.35299		0.01467	-0.86161		0.11474	-0.54485
0.36498	-0.58597		0.33198	-0.73597		0.29195	-0.74936		0.11071	-0.6427		0.11071	-0.46692		0.11071	-0.39978		0.0114	-0.88704		0.11071	-0.54866
0.36254	-0.58341		0.33003	-0.73341		0.28999	-0.75172		0.10668	-0.65857		0.10668	-0.49683		0.10668	-0.44169		0.00813	-0.91329		0.10668	-0.55019
0.3601	-0.5814		0.32808	-0.7314		0.28804	-0.75403		0.10265	-0.67546		0.10265	-0.52551		0.10265	-0.48116		0.00485	-0.93933		0.10265	-0.55324
0.35766	-0.5795		0.32612	-0.7295		0.28609	-0.75623		0.09862	-0.69092		0.09862	-0.55257		0.09862	-0.51737		0.00158	-0.96741		0.09862	-0.55591
0.35521	-0.57773		0.32417	-0.72773		0.28413	-0.75836		0.0946	-0.70719		0.0946	-0.57922		0.0946	-0.55054		-0.00169	-0.99569		0.0946	-0.55973
0.35277	-0.57596		0.32222	-0.72596		0.28218	-0.76039		0.09057	-0.72347		0.09057	-0.60506		0.09057	-0.58187		-0.00497	-1.02498		0.09057	-0.56278
0.35033	-0.57426		0.32027	-0.72426		0.28023	-0.76232		0.08654	-0.73914		0.08654	-0.63049		0.08654	-0.61198		-0.00824	-1.0555		0.08654	-0.56697
0.34789	-0.57279		0.31831	-0.72279		0.27827	-0.76403		0.08251	-0.75521		0.08251	-0.65531		0.08251	-0.63944		-0.01151	-1.08765		0.08251	-0.57231
0.34545	-0.57188		0.31636	-0.72187		0.27632	-0.7659		0.07848	-0.7723		0.07848	-0.67993		0.07848	-0.66752		-0.01478	-1.12162		0.07848	-0.57918
0.34301	-0.57041		0.31441	-0.72041		0.27437	-0.76765		0.07445	-0.78715		0.07445	-0.70394		0.07445	-0.69234		-0.01806	-1.15845		0.07445	-0.61008
0.34057	-0.56913		0.31245	-0.71913		0.27241	-0.76947		0.07043	-0.80383		0.07043	-0.72896		0.07043	-0.71676		-0.02133	-1.1971		0.07043	-0.61618
0.33812	-0.56882		0.3105	-0.71882		0.27046	-0.77104		0.0664	-0.82092		0.0664	-0.75216		0.0664	-0.74056		-0.0246	-1.23861		0.0664	-0.62229
0.33568	-0.56821		0.30855	-0.71821		0.26851	-0.77264		0.06237	-0.83801		0.06237	-0.77698		0.06237	-0.76314		-0.02788	-1.28215		0.06237	-0.62877
0.33324	-0.56772		0.30659	-0.71772		0.26655	-0.77417		0.05834	-0.85429		0.05834	-0.80037		0.05834	-0.78634		-0.03115	-1.33097		0.05834	-0.63678
0.3308	-0.5673		0.30464	-0.7173		0.2646	-0.77587		0.05431	-0.87179		0.05431	-0.82418		0.05431	-0.80851		-0.03442	-1.38367		0.05431	-0.64785
0.32836	-0.56663		0.30269	-0.71663		0.26265	-0.77728		0.05028	-0.8901		0.05028	-0.84819		0.05028	-0.83028		-0.0377	-1.44104		0.05028	-0.65929
0.32592	-0.56644		0.30073	-0.71644		0.2607	-0.77873		0.04626	-0.90861		0.04626	-0.8726		0.04626	-0.85225		-0.04097	-1.5037		0.04626	-0.67493
0.32348	-0.56626		0.29878	-0.71626		0.25874	-0.78027		0.04223	-0.92651		0.04223	-0.89661		0.04223	-0.87362		-0.04424	-1.57349		0.04223	-0.68943
0.32103	-0.56577		0.29683	-0.71577		0.25679	-0.78157		0.0382	-0.94564		0.0382	-0.92204		0.0382	-0.89498		-0.04751	-1.64917		0.0382	-0.70125
0.31859	-0.56589		0.29487	-0.71589		0.25484	-0.783		0.03417	-0.96456		0.03417	-0.94645		0.03417	-0.91593		-0.05079	-1.7336		0.03417	-0.71575
0.31615	-0.56589		0.29292	-0.71589		0.25288	-0.78444		0.03014	-0.9845		0.03014	-0.97188		0.03014	-0.93709		-0.05406	-1.82861		0.03014	-0.72872
0.31371	-0.56595		0.29097	-0.71595		0.25093	-0.78586		0.02612	-1.00525		0.02612	-0.99772		0.02612	-0.95907		-0.05733	-1.93359		0.02612	-0.74359
0.31127	-0.56583		0.28902	-0.71583		0.24898	-0.78721		0.02209	-1.02559		0.02209	-1.02478		0.02209	-0.98002		-0.06061	-2.05017		0.02209	-0.76229
0.30883	-0.5662		0.28706	-0.7162		0.24702	-0.78846		0.01806	-1.04736		0.01806	-1.05225		0.01806	-1.0026		-0.06388	-2.18119		0.01806	-0.78327
0.30639	-0.56638		0.28511	-0.71638		0.24507	-0.78992		0.01403	-1.07015		0.01403	-1.07951		0.01403	-1.02458		-0.06715	-2.32829		0.01403	-0.81188
0.30395	-0.56638		0.28316	-0.71638		0.24312	-0.79139		0.01	-1.09314		0.01	-1.10881		0.01	-1.04696		-0.07043	-2.49349		0.01	-0.84964
0.3015	-0.56675		0.2812	-0.71675		0.24116	-0.79269		0.00597	-1.11674		0.00597	-1.13851		0.00597	-1.07117		-0.0737	-2.68087		0.00597	-0.89771
0.29906	-0.56711		0.27925	-0.71711		0.23921	-0.79416		0.00195	-1.14156		0.00195	-1.16882		0.00195	-1.09375		-0.07697	-2.8892		0.00195	-0.96561
0.29662	-0.56766		0.2773	-0.71766		0.23726	-0.79565		-0.00208	-1.16699		-0.00208	-1.20036		-0.00208	-1.11816		-0.08024	-3.12398		-0.00208	-1.05907
0.29418	-0.56815		0.27534	-0.71815		0.2353	-0.79684		-0.00611	-1.19364		-0.00611	-1.23372		-0.00611	-1.1436		-0.08352	-3.38542		-0.00611	-1.1903
0.29174	-0.56907		0.27339	-0.71907		0.23335	-0.79796		-0.01014	-1.22172		-0.01014	-1.26668		-0.01014	-1.16903		-0.08679	-3.67839		-0.01014	-1.37226
0.2893	-0.56968		0.27144	-0.71968		0.2314	-0.79913		-0.01417	-1.25102		-0.01417	-1.30168		-0.01417	-1.1971		-0.09006	-4.00391		-0.01417	-1.63089
0.28686	-0.57047		0.26948	-0.72047		0.22945	-0.80024		-0.0182	-1.28092		-0.0182	-1.33931		-0.0182	-1.22559		-0.09334	-4.36605		-0.0182	-1.95781
0.28441	-0.57114		0.26753	-0.72114		0.22749	-0.80146		-0.02222	-1.31388		-0.02222	-1.37736		-0.02222	-1.2557		-0.09661	-4.76888		-0.02222	-2.42092
0.28197	-0.57169		0.26558	-0.72169		0.22554	-0.80272		-0.02625	-1.34705		-0.02625	-1.41846		-0.02625	-1.28805		-0.09988	-5.2124		-0.02625	-3.03394
0.27953	-0.57157		0.26362	-0.72157		0.22359	-0.80349		-0.03028	-1.38306		-0.03028	-1.46098		-0.03028	-1.32324		-0.10316	-5.69865		-0.03028	-3.84151
0.27709	-0.57255		0.26167	-0.72255		0.22163	-0.80504		-0.03431	-1.4211		-0.03431	-1.50675		-0.03431	-1.36047		-0.10643	-6.2561		-0.03431	-4.91916
0.27465	-0.57285		0.25972	-0.72285		0.21968	-0.80626		-0.03834	-1.46179		-0.03834	-1.55558		-0.03834	-1.40238		-0.1097	-6.84611		-0.03834	-6.59343
0.27221	-0.57328		0.25777	-0.72328		0.21773	-0.80732		-0.04237	-1.50472		-0.04237	-1.60543		-0.04237	-1.44714		-0.11297	-7.49715		-0.04237	-8.73729
0.26977	-0.57383		0.25581	-0.72383		0.21577	-0.8088		-0.04639	-1.55151		-0.04639	-1.66097		-0.04639	-1.49658		-0.11625	-8.20516		-0.04639	-11.297
0.26732	-0.57462		0.25386	-0.72462		0.21382	-0.81019		-0.05042	-1.60116		-0.05042	-1.71956		-0.05042	-1.55212		-0.11952	-8.99251		-0.05042	-14.0092
0.26488	-0.57487		0.25191	-0.72487		0.21187	-0.81132		-0.05445	-1.65426		-0.05445	-1.78385		-0.05445	-1.61377		-0.12279	-9.91211		-0.05445	-16.8626
0.26244	-0.57529		0.24995	-0.72529		0.20991	-0.81264		-0.05848	-1.71082		-0.05848	-1.85323		-0.05848	-1.68172		-0.12607	-10.8521		-0.05848	-19.777
0.26	-0.57621		0.248	-0.72621		0.20796	-0.8138		-0.06251	-1.77307		-0.06251	-1.92362		-0.06251	-1.75863		-0.12934	-11.8632		-0.06251	-22.825
0.25756	-0.57773		0.24605	-0.72773		0.20601	-0.81513		-0.06654	-1.83695		-0.06654	-1.99931		-0.06654	-1.84469		-0.13261	-12.9822		-0.06654	-25.8462
0.25512	-0.57798		0.24409	-0.72798		0.20405	-0.816		-0.07056	-1.9047		-0.07056	-2.10714		-0.07056	-1.94173		-0.13589	-14.2334		-0.07056	-29.0353
0.25268	-0.57877		0.24214	-0.72877		0.2021	-0.81743		-0.07459	-1.97469		-0.07459	-2.17407		-0.07459	-2.05017		-0.13916	-15.566		-0.07459	-32.1786
0.25023	-0.57896		0.24019	-0.72896		0.20015	-0.81801		-0.07862	-2.04976		-0.07862	-2.26725		-0.07862	-2.17224		-0.14243	-17.0003		-0.07862	-35.3486
0.24779	-0.58091		0.23823	-0.73091		0.1982	-0.81973		-0.08265	-2.12789		-0.08265	-2.36755		-0.08265	-2.30815		-0.14571	-18.5689		-0.08265	-38.6255
0.24535	-0.58109		0.23628	-0.73109		0.19624	-0.821		-0.08668	-2.21293		-0.08668	-2.47864		-0.08668	-2.46053		-0.14898	-20.2901		-0.08668	-41.8908
0.24291	-0.58195		0.23433	-0.73195		0.19429	-0.82216		-0.09071	-2.3057		-0.09071	-2.59766		-0.09071	-2.63184		-0.15225	-22.2066		-0.09071	-45.1677
0.24047	-0.58231		0.23237	-0.73231		0.19234	-0.82343		-0.09473	-2.40601		-0.09473	-2.72359		-0.09473	-2.82267		-0.15552	-24.2798		-0.09473	-48.5322
0.23803	-0.58359		0.23042	-0.73359		0.19038	-0.82476		-0.09876	-2.51709		-0.09876	-2.86804		-0.09876	-3.03569		-0.1588	-26.4343		-0.09876	-51.8281
0.23559	-0.58451		0.22847	-0.73451		0.18843	-0.82575		-0.10279	-2.63916		-0.10279	-3.02673		-0.10279	-3.2723		-0.16207	-28.7699		-0.10279	-55.1202
0.23314	-0.58536		0.22652	-0.73536		0.18648	-0.82718		-0.10682	-2.77425		-0.10682	-3.19356		-0.10682	-3.53597		-0.16534	-31.2826		-0.10682	-58.6793
0.2307	-0.58616		0.22456	-0.73616		0.18452	-0.82831		-0.11085	-2.92074		-0.11085	-3.38135		-0.11085	-3.8269		-0.16862	-34.0983		-0.11085	-61.9599
0.22826	-0.58768		0.22261	-0.73768		0.18257	-0.82956		-0.11488	-3.08105		-0.11488	-3.60718		-0.11488	-4.14632		-0.17189	-36.9873		--	--
0.22582	-0.58848		0.22066	-0.73848		0.18062	-0.83076		-0.1189	-3.25562		-0.1189	-3.81266		-0.1189	-4.49829		-0.17516	-40.0797		--	--
0.22338	-0.59031		0.2187	-0.74031		0.17866	-0.83194		-0.12293	-3.44645		-0.12293	-4.05884		-0.12293	-4.88485		-0.17844	-43.4367		--	--
0.22094	-0.59171		0.21675	-0.74171		0.17671	-0.83352		-0.12696	-3.65601		-0.12696	-4.32536		-0.12696	-5.32227		-0.18171	-47.1598		--	--
0.2185	-0.5944		0.2148	-0.7444		0.17476	-0.83469		-0.13099	-3.8859		-0.13099	-4.61833		-0.13099	-5.78817		-0.18498	-50.7406		--	--
0.21605	-0.59604		0.21284	-0.74604		0.1728	-0.83599		-0.13502	-4.13615		-0.13502	-4.93571		-0.13502	-6.29476		-0.18825	-54.7892		--	--
0.21361	-0.59684		0.21089	-0.74684		0.17085	-0.83717		-0.13905	-4.41284		-0.13905	-5.28564		-0.13905	-6.85221		-0.19153	-59.1431		--	--
0.21117	-0.59702		0.20894	-0.74702		0.1689	-0.83867		-0.14307	-4.71598		-0.14307	-5.66406		-0.14307	-7.45646		--	--		--	--
0.20873	-0.59763		0.20698	-0.74763		0.16695	-0.83994		-0.1471	-5.04964		-0.1471	-6.0791		-0.1471	-8.11768		--	--		--	--
0.20629	-0.59946		0.20503	-0.74946		0.16499	-0.84138		-0.15113	-5.41382		-0.15113	-6.52873		-0.15113	-8.83382		--	--		--	--
0.20385	-0.60117		0.20308	-0.75117		0.16304	-0.8426		-0.15516	-5.81462		-0.15516	-7.01904		-0.15516	-9.64355		--	--		--	--
0.20141	-0.60245		0.20112	-0.75245		0.16109	-0.84406		-0.15919	-6.25407		-0.15919	-7.55412		-0.15919	-10.5001		--	--		--	--
0.19896	-0.60496		0.19917	-0.75496		0.15913	-0.84549		-0.16322	-6.73625		-0.16322	-8.13802		-0.16322	-11.4278		--	--		--	--
0.19652	-0.60746		0.19722	-0.75746		0.15718	-0.84665		-0.16724	-7.26522		-0.16724	-8.77075		-0.16724	-12.4247		--	--		--	--
0.19408	-0.60844		0.19527	-0.75844		0.15523	-0.84818		-0.17127	-7.84505		-0.17127	-9.46248		-0.17127	-13.5661		--	--		--	--
0.19164	-0.60996		0.19331	-0.75996		0.15327	-0.84953		-0.1753	-8.48185		-0.1753	-10.2112		-0.1753	-14.7563		--	--		--	--
0.1892	-0.61118		0.19136	-0.76118		0.15132	-0.851		-0.17933	-9.17969		-0.17933	-11.027		-0.17933	-16.0482		--	--		--	--
0.18676	-0.61155		0.18941	-0.76155		0.14937	-0.85245		-0.18336	-9.94263		-0.18336	-11.9161		-0.18336	-17.4683		--	--		--	--
0.18432	-0.61313		0.18745	-0.76313		0.14741	-0.85388		-0.18739	-10.7829		-0.18739	-12.8845		-0.18739	-18.988		--	--		--	--
0.18187	-0.61368		0.1855	-0.76368		0.14546	-0.85537		-0.19141	-11.6984		-0.19141	-13.9445		-0.19141	-20.6543		--	--		--	--
0.17943	-0.61399		0.18355	-0.76399		0.14351	-0.85676		-0.19544	-12.7035		-0.19544	-15.094		-0.19544	-22.4854		--	--		--	--
0.17699	-0.6157		0.18159	-0.7657		0.14155	-0.85853		-0.19947	-13.796		-0.19947	-16.331		-0.19947	-24.3774		--	--		--	--
0.17455	-0.6168		0.17964	-0.7668		0.1396	-0.85984		-0.2035	-14.9963		-0.2035	-17.6778		-0.2035	-26.4913		--	--		--	--
0.17211	-0.6179		0.17769	-0.7679		0.13765	-0.86139		-0.20753	-16.2964		-0.20753	-19.1304		-0.20753	-28.6702		--	--		--	--
0.16967	-0.61796		0.17573	-0.76796		0.1357	-0.863		-0.21156	-17.7551		-0.21156	-20.7296		-0.21156	-31.0689		--	--		--	--
0.16723	-0.61918		0.17378	-0.76918		0.13374	-0.86451		-0.21558	-19.2891		-0.21558	-22.4813		-0.21558	-33.6711		--	--		--	--
0.16478	-0.6204		0.17183	-0.7704		0.13179	-0.86602		-0.21961	-20.9656		-0.21961	-24.3367		-0.21961	-36.3159		--	--		--	--
0.16234	-0.62174		0.16987	-0.77174		0.12984	-0.86744		-0.22364	-22.8292		-0.22364	-26.3285		-0.22364	-39.2253					--	--
0.1599	-0.62369		0.16792	-0.77369		0.12788	-0.86936		-0.22767	-24.8006		-0.22767	-28.5014		-0.22767	-42.277					--	--
0.15746	-0.62534		0.16597	-0.77534		0.12593	-0.87104		-0.2317	-26.9145		-0.2317	-30.7841		-0.2317	-45.5729					--	--
0.15502	-0.62644		0.16402	-0.77644		0.12398	-0.8726		-0.23573	-29.3315		-0.23573	-33.2845		-0.23573	-48.9299					--	--
0.15258	-0.62821		0.16206	-0.77821		0.12202	-0.87424		-0.23975	-31.8461		-0.23975	-35.909		-0.23975	-52.5513					--	--
0.15014	-0.629		0.16011	-0.779		0.12007	-0.87599		-0.24378	-34.5662		-0.24378	-38.798		-0.24378	-56.4168					--	--
0.1477	-0.63175		0.15816	-0.78175		0.11812	-0.87787		-0.24781	-37.4552		-0.24781	-41.8294		-0.24781	-60.4451					--	--
0.14525	-0.63267		0.1562	-0.78267		0.11616	-0.87963		-0.25184	-40.6291		-0.25184	-45.0643		--	--					--	--
0.14281	-0.6356		0.15425	-0.7856		0.11421	-0.88134		-0.25587	-43.9657		-0.25587	-48.4619		--	--					--	--
0.14037	-0.63663		0.1523	-0.78663		0.11226	-0.88319		-0.2599	-47.5871		-0.2599	-52.1647		--	--					--	--
0.13793	-0.63889		0.15034	-0.78889		0.1103	-0.88487		-0.26392	-51.3916		-0.26392	-56.0913		--	--					--	--
0.13549	-0.64042		0.14839	-0.79042		0.10835	-0.8869		-0.26795	-55.5827		-0.26795	-60.1807		--	--					--	--
0.13305	-0.64121		0.14644	-0.79121		0.1064	-0.88868		-0.27198	-59.9976		--	--		--	--					--	--
0.13061	-0.6431		0.14448	-0.7931		0.10445	-0.89052		-0.27601	-64.6566		--	--		--	--					--	--
0.12816	-0.64524		0.14253	-0.79524		0.10249	-0.89277		--	--		--	--		--	--					--	--
0.12572	-0.64835		0.14058	-0.79835		0.10054	-0.89457		--	--		--	--		--	--					--	--
0.12328	-0.64847		0.13862	-0.79847		0.09859	-0.89649		--	--		--	--		--	--					--	--
0.12084	-0.65018		0.13667	-0.80018		0.09663	-0.89871		--	--		--	--		--	--					--	--
0.1184	-0.6514		0.13472	-0.8014		0.09468	-0.90075		--	--		--	--		--	--					--	--
0.11596	-0.65366		0.13277	-0.80366		0.09273	-0.90303		--	--		--	--		--	--					--	--
0.11352	-0.65537		0.13081	-0.80537		0.09077	-0.90514		--	--		--	--		--	--					--	--
0.11107	-0.65677		0.12886	-0.80677		0.08882	-0.90732		--	--		--	--		--	--					--	--
0.10863	-0.658		0.12691	-0.808		0.08687	-0.90944		--	--		--	--		--	--					--	--
0.10619	-0.66019		0.12495	-0.81019		0.08491	-0.91185		--	--		--	--		--	--					--	--
0.10375	-0.66178		0.123	-0.81178		0.08296	-0.91398
0.10131	-0.66404		0.12105	-0.81404		0.08101	-0.91635
0.09887	-0.66617		0.11909	-0.81617		0.07905	-0.91856
0.09643	-0.66898		0.11714	-0.81898		0.0771	-0.92093
0.09398	-0.67014		0.11519	-0.82014		0.07515	-0.92367
0.09154	-0.67167		0.11323	-0.82167		0.0732	-0.92596
0.0891	-0.67411		0.11128	-0.82411		0.07124	-0.92848
0.08666	-0.67576		0.10933	-0.82576		0.06929	-0.931
0.08422	-0.67777		0.10737	-0.82777		0.06734	-0.93359
0.08178	-0.67899		0.10542	-0.82899		0.06538	-0.93649
0.07934	-0.68101		0.10347	-0.83101		0.06343	-0.93893
0.07689	-0.68259		0.10152	-0.83259		0.06148	-0.94183
0.07445	-0.68479		0.09956	-0.83479		0.05952	-0.94465
0.07201	-0.68674		0.09761	-0.83674		0.05757	-0.94778
0.06957	-0.68888		0.09566	-0.83888		0.05562	-0.95068
0.06713	-0.69089		0.0937	-0.84089		0.05366	-0.95366
0.06469	-0.69297		0.09175	-0.84297		0.05171	-0.95678
0.06225	-0.69498		0.0898	-0.84498		0.04976	-0.95968
0.0598	-0.69681		0.08784	-0.84681		0.0478	-0.96296
0.05736	-0.69956		0.08589	-0.84956		0.04585	-0.96594
0.05492	-0.7031		0.08394	-0.8531		0.0439	-0.96945
0.05248	-0.7045		0.08198	-0.8545		0.04195	-0.97265
0.05004	-0.70658		0.08003	-0.85658		0.03999	-0.97632
0.0476	-0.70865		0.07808	-0.85865		0.03804	-0.97982
0.04516	-0.71122		0.07612	-0.86122		0.03609	-0.98333
0.04271	-0.71335		0.07417	-0.86335		0.03413	-0.98707
0.04027	-0.7161		0.07222	-0.8661		0.03218	-0.99096
0.03783	-0.71915		0.07027	-0.86915		0.03023	-0.99463
0.03539	-0.72172		0.06831	-0.87172		0.02827	-0.99852
0.03295	-0.72373		0.06636	-0.87373		0.02632	-1.00248
0.03051	-0.72617		0.06441	-0.87617		0.02437	-1.00691
0.02807	-0.72874		0.06245	-0.87874		0.02241	-1.01118
0.02562	-0.73118		0.0605	-0.88118		0.02046	-1.01553
0.02318	-0.73319		0.05855	-0.88319		0.01851	-1.0198
0.02074	-0.73594		0.05659	-0.88594		0.01655	-1.02469
0.0183	-0.73826		0.05464	-0.88826		0.0146	-1.02934
0.01586	-0.74125		0.05269	-0.89125		0.01265	-1.03415
0.01342	-0.74406		0.05073	-0.89406		0.0107	-1.03911
0.01098	-0.74662		0.04878	-0.89662		0.00874	-1.04414
0.00853	-0.74949		0.04683	-0.89949		0.00679	-1.0494
0.00609	-0.75199		0.04487	-0.90199		0.00484	-1.05497
0.00365	-0.75516		0.04292	-0.90516		0.00288	-1.06054
0.00121	-0.75742		0.04097	-0.90742		0.000929492	-1.06627
-0.00123	-0.76053		0.03902	-0.91053		-0.00102	-1.07222
-0.00367	-0.76432		0.03706	-0.91432		-0.00298	-1.07832
-0.00611	-0.76713		0.03511	-0.91713		-0.00493	-1.08458
-0.00855	-0.77006		0.03316	-0.92006		-0.00688	-1.09099
-0.011	-0.7736		0.0312	-0.9236		-0.00884	-1.09778
-0.01344	-0.77665		0.02925	-0.92665		-0.01079	-1.10472
-0.01588	-0.78007		0.0273	-0.93007		-0.01274	-1.11181
-0.01832	-0.78403		0.02534	-0.93403		-0.0147	-1.11929
-0.02076	-0.78715		0.02339	-0.93715		-0.01665	-1.127
-0.0232	-0.7905		0.02144	-0.9405		-0.0186	-1.13478
-0.02564	-0.79423		0.01948	-0.94423		-0.02055	-1.14302
-0.02809	-0.79716		0.01753	-0.94716		-0.02251	-1.15118
-0.03053	-0.80094		0.01558	-0.95094		-0.02446	-1.1598
-0.03297	-0.80454		0.01362	-0.95454		-0.02641	-1.16873
-0.03541	-0.80784		0.01167	-0.95784		-0.02837	-1.17819
-0.03785	-0.81058		0.00972	-0.96058		-0.03032	-1.18757
-0.04029	-0.81394		0.00777	-0.96394		-0.03227	-1.19757
-0.04273	-0.81742		0.00581	-0.96742		-0.03423	-1.20756
-0.04518	-0.82145		0.00386	-0.97145		-0.03618	-1.21817
-0.04762	-0.82548		0.00191	-0.97548		-0.03813	-1.22908
-0.05006	-0.82926		-4.70703e-05	-0.97926		-0.04009	-1.24052
-0.0525	-0.83304		-0.002	-0.98304		-0.04204	-1.25204
-0.05494	-0.83677		-0.00395	-0.98677		-0.04399	-1.26432
-0.05738	-0.84128		-0.00591	-0.99128		-0.04595	-1.27661
-0.05982	-0.84617		-0.00786	-0.99617		-0.0479	-1.28981
-0.06227	-0.85044		-0.00981	-1.00044		-0.04985	-1.30293
-0.06471	-0.85435		-0.01177	-1.00435		-0.0518	-1.3172
-0.06715	-0.85947		-0.01372	-1.00947		-0.05376	-1.33177
-0.06959	-0.86405		-0.01567	-1.01405		-0.05571	-1.3468
-0.07203	-0.86857		-0.01763	-1.01857		-0.05766	-1.36213
-0.07447	-0.87412		-0.01958	-1.02412		-0.05962	-1.37846
-0.07691	-0.87974		-0.02153	-1.02974		-0.06157	-1.39509
-0.07936	-0.88529		-0.02348	-1.03529		-0.06352	-1.41249
-0.0818	-0.89109		-0.02544	-1.04109		-0.06548	-1.43026
-0.08424	-0.89695		-0.02739	-1.04695		-0.06743	-1.44934
-0.08668	-0.90287		-0.02934	-1.05287		-0.06938	-1.4691
-0.08912	-0.90885		-0.0313	-1.05885		-0.07134	-1.48893
-0.09156	-0.91514		-0.03325	-1.06514		-0.07329	-1.50992
-0.094	-0.92167		-0.0352	-1.07167		-0.07524	-1.53158
-0.09645	-0.92856		-0.03716	-1.07856		-0.0772	-1.55432
-0.09889	-0.93534		-0.03911	-1.08534		-0.07915	-1.57888
-0.10133	-0.94181		-0.04106	-1.09181		-0.0811	-1.60338
-0.10377	-0.94944		-0.04302	-1.09944		-0.08305	-1.6287
-0.10621	-0.95719		-0.04497	-1.10719		-0.08501	-1.65518
-0.10865	-0.96506		-0.04692	-1.11506		-0.08696	-1.6828
-0.11109	-0.97281		-0.04888	-1.12281		-0.08891	-1.71103
-0.11354	-0.98075		-0.05083	-1.13075		-0.09087	-1.74063
-0.11598	-0.98917		-0.05278	-1.13917		-0.09282	-1.77183
-0.11842	-0.99784		-0.05473	-1.14784		-0.09477	-1.80372
-0.12086	-1.00614		-0.05669	-1.15614		-0.09673	-1.83745
-0.1233	-1.01511		-0.05864	-1.16511		-0.09868	-1.87239
-0.12574	-1.02451		-0.06059	-1.17451		-0.10063	-1.90977
-0.12818	-1.03354		-0.06255	-1.18354		-0.10259	-1.94754
-0.13063	-1.04319		-0.0645	-1.19319		-0.10454	-1.98675
-0.13307	-1.05247		-0.06645	-1.20247		-0.10649	-2.02765
-0.13551	-1.06205		-0.06841	-1.21205		-0.10845	-2.07029
-0.13795	-1.07187		-0.07036	-1.22188		-0.1104	-2.11378
-0.14039	-1.08188		-0.07231	-1.23188		-0.11235	-2.16032
-0.14283	-1.09122		-0.07427	-1.24122		-0.1143	-2.20915
-0.14527	-1.10099		-0.07622	-1.25099		-0.11626	-2.25874
-0.14772	-1.1113		-0.07817	-1.2613		-0.11821	-2.31138
-0.15016	-1.12174		-0.08013	-1.27174		-0.12016	-2.36555
-0.1526	-1.13102		-0.08208	-1.28102		-0.12212	-2.42201
-0.15504	-1.14066		-0.08403	-1.29066		-0.12407	-2.48076
-0.15748	-1.15085		-0.08598	-1.30085		-0.12602	-2.54255
-0.15992	-1.16025		-0.08794	-1.31025		-0.12798	-2.60664
-0.16236	-1.1702		-0.08989	-1.3202		-0.12993	-2.67378
-0.1648	-1.18009		-0.09184	-1.33009		-0.13188	-2.74321
-0.16725	-1.19004		-0.0938	-1.34004		-0.13384	-2.81416
-0.16969	-1.1998		-0.09575	-1.3498		-0.13579	-2.89045
-0.17213	-1.21012		-0.0977	-1.36012		-0.13774	-2.97743
-0.17457	-1.21946		-0.09966	-1.36946		-0.1397	-3.06059
-0.17701	-1.23014		-0.10161	-1.38014		-0.14165	-3.14833
-0.17945	-1.23984		-0.10356	-1.38984		-0.1436	-3.24064
-0.18189	-1.25077		-0.10552	-1.40077		-0.14555	-3.33372
-0.18434	-1.26096		-0.10747	-1.41096		-0.14751	-3.43138
-0.18678	-1.27164		-0.10942	-1.42164		-0.14946	-3.53285
-0.18922	-1.28281		-0.11138	-1.43281		-0.15141	-3.6389
-0.19166	-1.29404		-0.11333	-1.44404		-0.15337	-3.74952
-0.1941	-1.30363		-0.11528	-1.45363		-0.15532	-3.86244
-0.19654	-1.31516		-0.11723	-1.46516		-0.15727	-4.01503
-0.19898	-1.32664		-0.11919	-1.47664		-0.15923	-4.13328
-0.20143	-1.33805		-0.12114	-1.48805		-0.16118	-4.26527
-0.20387	-1.34934		-0.12309	-1.49934		-0.16313	-4.40107
-0.20631	-1.36106		-0.12505	-1.51106		-0.16509	-4.54298
-0.20875	-1.37278		-0.127	-1.52278		-0.16704	-4.6887
-0.21119	-1.38462		-0.12895	-1.53462		-0.16899	-4.84282
-0.21363	-1.39792		-0.13091	-1.54792		-0.17095	-5.00303
-0.21607	-1.41196		-0.13286	-1.56196		-0.1729	-5.16478
-0.21852	-1.426		-0.13481	-1.576		-0.17485	-5.34102
-0.22096	-1.43943		-0.13677	-1.58943		-0.1768	-5.52031
-0.2234	-1.45408		-0.13872	-1.60408		-0.17876	-5.70723
-0.22584	-1.46873		-0.14067	-1.61873		-0.18071	-5.91475
-0.22828	-1.48459		-0.14263	-1.63459		-0.18266	-6.11921
-0.23072	-1.50168		-0.14458	-1.65168		-0.18462	-6.33207
-0.23316	-1.51877		-0.14653	-1.66877		-0.18657	-6.54722
-0.23561	-1.53586		-0.14848	-1.68586		-0.18852	-6.77687
-0.23805	-1.55601		-0.15044	-1.70601		-0.19048	-7.01033
-0.24049	-1.57493		-0.15239	-1.72493		-0.19243	-7.26286
-0.24293	-1.59568		-0.15434	-1.74568		-0.19438	-7.50319
-0.24537	-1.61704		-0.1563	-1.76704		-0.19634	-7.7664
-0.24781	-1.64023		-0.15825	-1.79023		-0.19829	-8.07158
-0.25025	-1.66343		-0.1602	-1.81343		-0.20024	-8.36378
-0.2527	-1.68723		-0.16216	-1.83723		-0.2022	-8.66209
-0.25514	-1.71287		-0.16411	-1.86287		-0.20415	-8.96956
-0.25758	-1.73911		-0.16606	-1.88911		-0.2061	-9.27931
-0.26002	-1.76658		-0.16802	-1.91658		-0.20805	-9.60661
-0.26246	-1.79587		-0.16997	-1.94587		-0.21001	-9.95451
-0.2649	-1.82639		-0.17192	-1.97639		-0.21196	-10.2727
-0.26734	-1.85874		-0.17388	-2.00874		-0.21391	-10.6358
-0.26979	-1.89109		-0.17583	-2.04109		-0.21587	-10.9975
-0.27223	-1.92527		-0.17778	-2.07527		-0.21782	-11.3949
-0.27467	-1.9625		-0.17973	-2.1125		-0.21977	-11.8298
-0.27711	-2.00034		-0.18169	-2.15034		-0.22173	-12.2433
-0.27955	-2.04063		-0.18364	-2.19063		-0.22368	-12.634
-0.28199	-2.08213		-0.18559	-2.23213		-0.22563	-13.0627
-0.28443	-2.12668		-0.18755	-2.27668		-0.22759	-13.4877
-0.28688	-2.17307		-0.1895	-2.32307		-0.22954	-13.9378
-0.28932	-2.22129		-0.19145	-2.37129		-0.23149	-14.388
-0.29176	-2.27378		-0.19341	-2.42378		-0.23345	-14.8686
-0.2942	-2.3281		-0.19536	-2.4781		-0.2354	-15.3493
-0.29664	-2.38486		-0.19731	-2.53486		-0.23735	-15.8757
-0.29908	-2.4459		-0.19927	-2.5959		-0.2393	-16.425
-0.30152	-2.50999		-0.20122	-2.65999		-0.24126	-16.9514
-0.30397	-2.57712		-0.20317	-2.72712		-0.24321	-17.4702
-0.30641	-2.64731		-0.20513	-2.79731		-0.24516	-17.9661
-0.30885	-2.723		-0.20708	-2.873		-0.24712	-18.6375
-0.31129	-2.80173		-0.20903	-2.95173		-0.24907	-19.2021
-0.31373	-2.88474		-0.21098	-3.03474		-0.25102	-19.7743
-0.31617	-2.97202		-0.21294	-3.12202		-0.25298	-20.377
-0.31861	-3.06479		-0.21489	-3.21479		-0.25493	-21.0484
-0.32105	-3.16367		-0.21684	-3.31367		-0.25688	-21.6893
-0.3235	-3.26743		-0.2188	-3.41743		-0.25884	-22.3073
-0.32594	-3.44687		-0.22075	-3.59688		-0.26079	-22.9939
-0.32838	-3.50486		-0.2227	-3.65486		-0.26274	-23.6653
-0.33082	-3.62998		-0.22466	-3.77998		-0.2647	-24.329
-0.33326	-3.76548		-0.22661	-3.91548		-0.26665	-25.0386
-0.3357	-3.90037		-0.22856	-4.05037		-0.2686	-25.71
-0.33814	-4.04929		-0.23052	-4.19929		-0.27055	-26.4195
-0.34059	-4.20371		-0.23247	-4.35371		-0.27251	-27.2816
-0.34303	-4.36606		-0.23442	-4.51606		-0.27446	-27.9835
-0.34547	-4.54063		-0.23638	-4.69062		-0.27641	-28.6854
-0.34791	-4.73228		-0.23833	-4.88228
-0.35035	-4.91111		-0.24028	-5.06111
-0.35279	-5.10886		-0.24223	-5.25886
-0.35523	-5.31821		-0.24419	-5.46821
-0.35768	-5.53855		-0.24614	-5.68855
-0.36012	-5.7656		-0.24809	-5.9156
-0.36256	-6.00181		-0.25005	-6.15181
-0.365	-6.26243		-0.252	-6.41243
-0.36744	-6.53953		-0.25395	-6.68953
-0.36988	-6.81846		-0.25591	-6.96846
-0.37232	-7.10349		-0.25786	-7.25349
-0.37477	-7.40012		-0.25981	-7.55012
-0.37721	-7.72727		-0.26177	-7.87727
-0.37965	-8.0416		-0.26372	-8.1916
-0.38209	-8.38584		-0.26567	-8.53584
-0.38453	-8.74229		-0.26763	-8.89229
-0.38697	-9.09873		-0.26958	-9.24873
-0.38941	-9.4686		-0.27153	-9.6186
-0.39186	-9.84275		-0.27348	-9.99275
-0.3943	-10.2743		-0.27544	-10.4243
--	--
--	--
--	--
--	--
--	--
--	--
--	--
--	--
--	--
--	--
--	--
--	--
--	--
--	--
--	--
--	--
--	--
--	--
--	--
--	--
--	--
--	--
--	--
--	--
--	--
--	--
--	--
--	--
--	--
--	--
--	--
--	--
--	--
--	--
--	--
--	--
--	--
--	--
--	--
--	--
--	--
--	--
--	--
--	--
--	--
--	--
--	--
--	--
--	--
--	--
--	--
--	--
--	--
--	--
--	--
--	--
--	--
--	--
--	--
--	--
--	--
--	--
--	--
--	--
--	--
--	--
--	--
--	--
--	--
--	--
--	--
--	--
--	--
--	--
--	--
--	--

## Sheet: Figure 4c
									data 1			data 2			data 3			data 4
									LogjA cm-2	Overpotential (V)		LogjA cm-2	Overpotential (V)		LogjA cm-2	Overpotential (V)		LogjA cm-2	Overpotential (V)
0.25617	0.09477		0.4887	0.11488		0.50428	0.10682		0.36326	0.08265		0.42828	0.0737		0.21243	0.01417		0.19726	0.24049
0.26421	0.09673		0.51263	0.1189		0.52909	0.11085		0.39103	0.08668		0.46078	0.07697		0.29177	0.0182		0.20295	0.24293
0.2724	0.09868		0.53737	0.12293		0.55717	0.11488		0.42026	0.09071		0.49471	0.08024		0.38398	0.02222		0.20872	0.24537
0.28098	0.10063		0.56301	0.12696		0.58123	0.1189		0.45066	0.09473		0.52961	0.08352		0.48201	0.02625		0.21491	0.24781
0.28949	0.10259		0.58949	0.13099		0.6084	0.12293		0.48226	0.09876		0.56566	0.08679		0.5845	0.03028		0.221	0.25025
0.29814	0.10454		0.6166	0.13502		0.63602	0.12696		0.51485	0.10279		0.60248	0.09006		0.69189	0.03431		0.22717	0.2527
0.30699	0.10649		0.64472	0.13905		0.66448	0.13099		0.54851	0.10682		0.64009	0.09334		0.81911	0.03834		0.23372	0.25514
0.31603	0.10845		0.67357	0.14307		0.69335	0.13502		0.58285	0.11085		0.67842	0.09661		0.94138	0.04237		0.24033	0.25758
0.32506	0.1104		0.70326	0.1471		0.7231	0.13905		0.61766	0.11488		0.71704	0.09988		1.05296	0.04639		0.24713	0.26002
0.33452	0.11235		0.7335	0.15113		0.75313	0.14307		0.65305	0.1189		0.75577	0.10316		1.14641	0.05042		0.25428	0.26246
0.34423	0.1143		0.76452	0.15516		0.78384	0.1471		0.68885	0.12293		0.7963	0.10643		1.22692	0.05445		0.26159	0.2649
0.35387	0.11626		0.79616	0.15919		0.81483	0.15113		0.7261	0.12696		0.83544	0.1097		1.29616	0.05848		0.26922	0.26734
0.36387	0.11821		0.82842	0.16322		0.84628	0.15516		0.76254	0.13099		0.8749	0.11297		1.35841	0.06251		0.27671	0.26979
0.37393	0.12016		0.86125	0.16724		0.87818	0.15919		0.79898	0.13502		0.91409	0.11625		1.4124	0.06654		0.28449	0.27223
0.38418	0.12212		0.8946	0.17127		0.91052	0.16322		0.83583	0.13905		0.95388	0.11952		1.46293	0.07056		0.29281	0.27467
0.39458	0.12407		0.92849	0.1753		0.94304	0.16724		0.87253	0.14307		0.99617	0.12279		1.50757	0.07459		0.3011	0.27711
0.40527	0.12602		0.96283	0.17933		0.97601	0.17127		0.90943	0.1471		1.03551	0.12607		--	--		0.30976	0.27955
0.41608	0.12798		0.9975	0.18336		1.00908	0.1753		0.94615	0.15113		1.0742	0.12934		--	--		0.31851	0.28199
0.42713	0.12993		1.03273	0.18739		1.04246	0.17933		0.98424	0.15516		1.11335	0.13261		--	--		0.3277	0.28443
0.43826	0.13188		1.06813	0.19141		1.07613	0.18336		1.02119	0.15919		1.15331	0.13589		--	--		0.33707	0.28688
0.44935	0.13384		1.10392	0.19544		1.11007	0.18739		1.05796	0.16322		1.19218	0.13916		--	--		0.34661	0.28932
0.46097	0.13579		1.13975	0.19947		1.1444	0.19141		1.09429	0.16724		1.23046	0.14243		--	--		0.35675	0.29176
0.47384	0.13774		1.17599	0.2035		1.1788	0.19544		1.13245	0.17127		1.26879	0.14571		--	--		0.367	0.2942
0.48581	0.1397		1.21209	0.20753		1.21301	0.19947		1.16898	0.1753		1.30728	0.14898		--	--		0.37746	0.29664
0.49808	0.14165		1.24932	0.21156		1.24743	0.2035		1.20543	0.17933		1.34648	0.15225		--	--		0.38844	0.29908
0.51063	0.1436		1.28531	0.21558		1.28173	0.20753		1.24225	0.18336		1.38524	0.15552		--	--		0.39967	0.30152
0.52293	0.14555		1.32151	0.21961		1.31659	0.21156		1.27848	0.18739		--	--		--	--		0.41114	0.30397
0.53547	0.14751		1.35849	0.22364		1.35182	0.21558		1.31501	0.19141		--	--		--	--		0.42281	0.30641
0.54813	0.14946		1.39446	0.22767		1.38626	0.21961		1.3519	0.19544		--	--		--	--		0.43505	0.30885
0.56097	0.15141		1.42999	0.2317		1.42043	0.22364		1.38699	0.19947		--	--		--	--		0.44743	0.31129
0.57398	0.15337		1.46733	0.23573		1.45487	0.22767		1.4231	0.2035		--	--		--	--		0.46011	0.31373
0.58686	0.15532		1.50306	0.23975		1.48833	0.2317		1.45743	0.20753		--	--		--	--		0.47305	0.31617
0.60369	0.15727		1.53865	0.24378		1.52224	0.23573		1.49233	0.21156		--	--		--	--		0.4864	0.31861
0.6163	0.15923		1.57351	0.24781		1.5552	0.23975		1.52726	0.21558		--	--		--	--		0.50019	0.32105
0.62995	0.16118		1.60884	0.25184		1.58881	0.24378		1.5601	0.21961		--	--		--	--		0.51421	0.3235
0.64356	0.16313		1.64311	0.25587		1.62148	0.24781		1.59357	0.22364		--	--		--	--		0.53743	0.32594
0.65734	0.16509		1.67749	0.2599		1.65383	0.25184		--	--		--	--		--	--		0.54467	0.32838
0.67105	0.16704		--	--		--	--		--	--		--	--		--	--		0.5599	0.33082
0.6851	0.16899		--	--		--	--		--	--		--	--		--	--		0.57582	0.33326
0.69923	0.17095		--	--		--	--		--	--		--	--		--	--		0.59111	0.3357
0.71305	0.1729		--	--		--	--		--	--		--	--		--	--		0.60738	0.33814
0.72762	0.17485		--	--		--	--		--	--		--	--		--	--		0.62363	0.34059
0.74196	0.1768		--	--		--	--		--	--		--	--		--	--		0.64009	0.34303
0.75643	0.17876					--	--		--	--		--	--		--	--		0.65712	0.34547
0.77194	0.18071					--	--		--	--		--	--		--	--		0.67507	0.34791
0.7867	0.18266					--	--		--	--		--	--		--	--		0.69118	0.35035
0.80155	0.18462					--	--		--	--		--	--		--	--		0.70832	0.35279
0.81606	0.18657					--	--		--	--		--	--		--	--		0.72577	0.35523
0.83103	0.18852					--	--		--	--		--	--		--	--		0.7434	0.35768
0.84574	0.19048					--	--		--	--		--	--		--	--		0.76084	0.36012
0.86111	0.19243					--	--		--	--		--	--		--	--		0.77828	0.36256
0.87525	0.19438					--	--		--	--		--	--		--	--		0.79674	0.365
0.89022	0.19634								--	--		--	--		--	--		0.81555	0.36744
0.90696	0.19829								--	--		--	--		--	--		0.83369	0.36988
0.9224	0.20024								--	--		--	--		--	--		0.85147	0.37232
0.93762	0.2022								--	--		--	--		--	--		0.86924	0.37477
0.95277	0.20415								--	--		--	--		--	--		0.88803	0.37721
0.96752	0.2061								--	--					--	--		0.90534	0.37965
0.98257	0.20805								--	--					--	--		0.92355	0.38209
0.99802	0.21001														--	--		0.94162	0.38453
1.01168	0.21196														--	--		0.95898	0.38697
1.02677	0.21391														--	--		0.97629	0.38941
1.04129	0.21587														--	--		0.99312	0.39186
1.05671	0.21782														--	--		1.01175	0.3943
1.07298	0.21977														--	--		--	--
1.0879	0.22173														--	--		--	--
1.10154	0.22368														--	--		--	--
1.11603	0.22563														--	--		--	--
1.12994	0.22759														--	--		--	--
1.14419	0.22954														--	--		--	--
1.158	0.23149														--	--		--	--
1.17227	0.23345														--	--		--	--
1.18609	0.2354														--	--		--	--
1.20073	0.23735														--	--		--	--
1.21551	0.2393														--	--		--	--
1.22921	0.24126														--	--		--	--
1.2423	0.24321																	--	--
1.25445	0.24516																	--	--
1.27039	0.24712																	--	--
1.28335	0.24907																	--	--
1.2961	0.25102																	--	--
1.30914	0.25298																	--	--
1.32322	0.25493																	--	--
1.33625	0.25688																	--	--
1.34845	0.25884																	--	--
1.36161	0.26079																	--	--
1.37411	0.26274																	--	--
1.38613	0.2647																	--	--
1.39861	0.26665																	--	--
1.4101	0.2686																	--	--
1.42192	0.27055																	--	--
1.43587	0.27251																	--	--
1.4469	0.27446																	--	--
1.45766	0.27641																	--	--
																		--	--
																		--	--
																		--	--
																		--	--
																		--	--
																		--	--
																		--	--
																		--	--
																		--	--
																		--	--
																		--	--
																		--	--
																		--	--
																		--	--
																		--	--
																		--	--
																		--	--
																		--	--
																		--	--
																		--	--
																		--	--
																		--	--
																		--	--
																		--	--
																		--	--
																		--	--
																		--	--
																		--	--
																		--	--
																		--	--
																		--	--
																		--	--
																		--	--
																		--	--
																		--	--
																		--	--
																		--	--
																		--	--
																		--	--
																		--	--
																		--	--
																		--	--
																		--	--
																		--	--
																		--	--
																		--	--
																		--	--
																		--	--
																		--	--
																		--	--
																		--	--
																		--	--
																		--	--
																		--	--
																		--	--
																		--	--
																		--	--
																		--	--
																		--	--
																		--	--
																		--	--
																		--	--
																		--	--
																		--	--
																		--	--
																		--	--
																		--	--
																		--	--
																		--	--
																		--	--
																		--	--
																		--	--

## Sheet: Figure 4d
data 1			data 2
Potential	Current density		Potential	Current density
0.14232	3.04016		0.12004	-0.39966
0.13905	2.23429		0.11702	-0.40271
0.13577	1.68986		0.114	-0.40535
0.1325	1.29598		0.11098	-0.41085
0.12923	0.99772		0.10796	-0.41878
0.12595	0.76457		0.10494	-0.42916
0.12268	0.57739		0.10192	-0.44076
0.11941	0.42501		0.0989	-0.45357
0.11614	0.29779		0.09587	-0.46802
0.11286	0.19021		0.09285	-0.48267
0.10959	0.09916		0.08983	-0.49854
0.10632	0.02006		0.08681	-0.51563
0.10304	-0.04897		0.08379	-0.53333
0.09977	-0.11064		0.08077	-0.55164
0.0965	-0.16593		0.07775	-0.57157
0.09322	-0.21431		0.07473	-0.59131
0.08995	-0.25911		0.0717	-0.61145
0.08668	-0.29806		0.06868	-0.63241
0.08341	-0.3359		0.06566	-0.65336
0.08013	-0.37028		0.06264	-0.67533
0.07686	-0.40161		0.05962	-0.69914
0.07359	-0.4303		0.0566	-0.72192
0.07031	-0.45919		0.05358	-0.74674
0.06704	-0.48625		0.05056	-0.77136
0.06377	-0.51229		0.04753	-0.79517
0.06049	-0.53589		0.04451	-0.82161
0.05722	-0.56112		0.04149	-0.84684
0.05395	-0.58431		0.03847	-0.87309
0.05068	-0.60649		0.03545	-0.89974
0.0474	-0.62968		0.03243	-0.92639
0.04413	-0.65186		0.02941	-0.95325
0.04086	-0.67403		0.02639	-0.98153
0.03758	-0.69763		0.02336	-1.00899
0.03431	-0.7196		0.02034	-1.03849
0.03104	-0.74341		0.01732	-1.06759
0.02776	-0.76538		0.0143	-1.09729
0.02449	-0.78837		0.01128	-1.12801
0.02122	-0.81299		0.00826	-1.15833
0.01795	-0.83679		0.00524	-1.18945
0.01467	-0.86161		0.00222	-1.21977
0.0114	-0.88704		-0.000804932	-1.25334
0.00813	-0.91329		-0.00383	-1.28609
0.00485	-0.93933		-0.00685	-1.31925
0.00158	-0.96741		-0.00987	-1.35343
-0.00169	-0.99569		-0.01289	-1.3868
-0.00497	-1.02498		-0.01591	-1.422
-0.00824	-1.0555		-0.01893	-1.45658
-0.01151	-1.08765		-0.02195	-1.49117
-0.01478	-1.12162		-0.02497	-1.52779
-0.01806	-1.15845		-0.028	-1.56401
-0.02133	-1.1971		-0.03102	-1.60124
-0.0246	-1.23861		-0.03404	-1.63867
-0.02788	-1.28215		-0.03706	-1.67733
-0.03115	-1.33097		-0.04008	-1.71578
-0.03442	-1.38367		-0.0431	-1.75525
-0.0377	-1.44104		-0.04612	-1.79594
-0.04097	-1.5037		-0.04914	-1.83724
-0.04424	-1.57349		-0.05217	-1.88017
-0.04751	-1.64917		-0.05519	-1.9233
-0.05079	-1.7336		-0.05821	-1.96765
-0.05406	-1.82861		-0.06123	-2.01302
-0.05733	-1.93359		-0.06425	-2.05981
-0.06061	-2.05017		-0.06727	-2.10783
-0.06388	-2.18119		-0.07029	-2.15645
-0.06715	-2.32829		-0.07331	-2.20772
-0.07043	-2.49349		-0.07634	-2.26103
-0.0737	-2.68087		-0.07936	-2.31372
-0.07697	-2.8892		-0.08238	-2.36947
-0.08024	-3.12398		-0.0854	-2.42806
-0.08352	-3.38542		-0.08842	-2.49133
-0.08679	-3.67839		-0.09144	-2.55583
-0.09006	-4.00391		-0.09446	-2.62459
-0.09334	-4.36605		-0.09748	-2.69824
-0.09661	-4.76888		-0.10051	-2.77494
-0.09988	-5.2124		-0.10353	-2.85693
-0.10316	-5.69865		-0.10655	-2.94035
-0.10643	-6.2561		-0.10957	-3.04207
-0.1097	-6.84611		-0.11259	-3.15194
-0.11297	-7.49715		-0.11561	-3.27197
-0.11625	-8.20516		-0.11863	-3.39811
-0.11952	-8.99251		-0.12165	-3.53442
-0.12279	-9.91211		-0.12468	-3.68701
-0.12607	-10.8521		-0.1277	-3.85588
-0.12934	-11.8632		-0.13072	-4.04305
-0.13261	-12.9822		-0.13374	-4.25057
-0.13589	-14.2334		-0.13676	-4.48861
-0.13916	-15.566		-0.13978	-4.74089
-0.14243	-17.0003		-0.1428	-5.03385
-0.14571	-18.5689		-0.14582	-5.3492
-0.14898	-20.2901		-0.14885	-5.70321
-0.15225	-22.2066		-0.15187	-6.0979
-0.15552	-24.2798		-0.15489	-6.52922
-0.1588	-26.4343		-0.15791	-7.00326
-0.16207	-28.7699		-0.16093	-7.52409
-0.16534	-31.2826		-0.16395	-8.09375
-0.16862	-34.0983		-0.16697	-8.71834
-0.17189	-36.9873		-0.16999	-9.38973
-0.17516	-40.0797		-0.17302	-10.1079
-0.17844	-43.4367		-0.17604	-10.8851
-0.18171	-47.1598		-0.17906	-11.7172
-0.18498	-50.7406		-0.18208	-12.6104
-0.18825	-54.7892		-0.1851	-13.5523
-0.19153	-59.1431		-0.18812	-14.5594
-0.1948	-63.6393		-0.19114	-15.6275
-0.19807	-68.5425		-0.19416	-16.7424
-0.20135	-73.4456		-0.19719	-17.9143
-0.20462	-78.5929		-0.20021	-19.1553
-0.20789	-84.3709		-0.20323	-20.5388
-0.21117	-90.2506		-0.20625	-21.9141
-0.21444	-96.4559		-0.20927	-23.3464
-0.21771	-102.763		-0.21229	-24.8479
-0.22098	-109.599		-0.21531	-26.2965
-0.22426	-116.394		-0.21833	-28.1153
-0.22753	-123.82		-0.22136	-29.9036
-0.2308	-131.368		-0.22438	-31.6065
-0.23408	-139.099		-0.2274	-33.4355
-0.23735	-147.054		-0.23042	-35.3276
-0.24062	-155.294		-0.23344	-37.2604
-0.2439	-163.371		-0.23646	-39.1728
-0.24717	-171.753		-0.23948	-41.5125
-0.25044	-180.42		-0.2425	-43.486
-0.25371	-189.433		-0.24553	-45.5612
-0.25699	-198.202		-0.24855	-47.7788
--	--		-0.25157	-50.3219
--	--		-0.25459	-52.5599
--	--		-0.25761	-54.9606
--	--		-0.26063	-57.2799
--	--		-0.26365	-59.6807
--	--		-0.26667	-62.4883
--	--		-0.2697	-65.479
--	--		-0.27272	-67.7983
--	--		-0.27574	-70.0973
--	--		-0.27876	-72.6405
--	--		-0.28178	-75.916
--	--		-0.2848	-79.0288
--	--		-0.28782	-80.7174
--	--		-0.29084	-83.464
--	--		-0.29387	-85.7427
--	--		-0.29689	-89.4048
--	--		-0.29991	-92.4159
--	--
--	--
--	--
--	--
--	--
--	--
--	--
--	--
--	--
--	--
--	--
--	--
--	--
--	--
--	--
--	--
--	--
--	--
--	--
--	--
--	--
--	--
--	--
--	--
--	--
--	--
--	--
--	--
--	--
--	--
--	--
--	--
--	--
--	--
--	--
--	--
--	--
--	--
--	--
--	--
--	--
--	--
--	--
--	--
--	--
--	--
--	--
--	--
--	--
--	--
--	--
--	--
--	--
--	--
--	--
--	--
--	--
--	--
--	--
--	--
--	--
--	--
--	--
--	--
--	--
--	--
--	--
--	--
--	--
--	--
--	--
--	--
--	--
--	--
--	--
--	--
--	--
--	--
--	--
--	--
--	--
--	--
--	--
--	--
--	--
--	--
--	--
--	--
--	--
--	--
--	--
--	--
--	--
--	--
--	--
--	--
--	--
--	--
--	--
--	--
--	--
--	--
--	--
--	--
--	--
--	--
--	--
--	--
--	--
--	--
--	--
--	--
--	--
--	--
--	--
--	--
--	--
--	--
--	--
--	--
--	--
--	--
--	--
--	--
--	--
--	--
--	--
--	--
--	--
--	--
--	--
--	--
--	--
--	--
--	--
--	--
--	--
--	--
--	--
--	--
--	--
--	--
--	--
--	--
--	--
--	--
--	--
--	--
--	--
--	--
--	--
--	--
--	--
--	--
--	--
--	--
--	--
--	--
--	--
--	--
--	--
--	--
--	--

## Sheet: Figure 4e
time	Current density
1613.29	-13.1591
1617.29	-13.1591
1621.29	-13.1591
1625.29	-13.1487
1629.29	-13.1487
1633.29	-13.1487
1637.29	-13.1487
1641.29	-13.1487
1645.29	-13.1487
1649.29	-13.1382
1653.29	-13.1382
1657.29	-13.1487
1661.29	-13.1487
1665.29	-13.1487
1669.29	-13.1487
1673.29	-13.1487
1677.29	-13.1382
1681.29	-13.1382
1685.29	-13.1382
1689.29	-13.1382
1693.29	-13.1382
1697.29	-13.1278
1701.29	-13.1278
1705.29	-13.1278
1709.29	-13.1278
1713.29	-13.1174
1717.29	-13.1278
1721.29	-13.1278
1725.29	-13.1278
1729.29	-13.1278
1733.29	-13.1278
1737.29	-13.1382
1741.29	-13.1278
1745.29	-13.1382
1749.29	-13.1382
1753.29	-13.1382
1757.29	-13.1382
1761.29	-13.1487
1765.29	-13.1487
1769.29	-13.1487
1773.29	-13.1487
1777.29	-13.1487
1781.29	-13.1487
1785.29	-13.1591
1789.29	-13.1591
1793.29	-13.1591
1797.29	-13.1696
1801.29	-13.1696
1805.29	-13.1696
1809.29	-13.1696
1813.29	-13.1696
1817.29	-13.18
1821.29	-13.1696
1825.29	-13.1696
1829.29	-13.1696
1833.29	-13.1591
1837.29	-13.1591
1841.29	-13.1591
1845.29	-13.1591
1849.29	-13.1591
1853.29	-13.1591
1857.29	-13.1591
1861.29	-13.1487
1865.29	-13.1487
1869.29	-13.1487
1873.29	-13.1487
1877.29	-13.1487
1881.29	-13.1487
1885.29	-13.1487
1889.29	-13.1487
1893.29	-13.1487
1897.29	-13.1487
1901.29	-13.1382
1905.29	-13.1382
1909.29	-13.1382
1913.29	-13.1382
1917.29	-13.1278
1921.29	-13.1278
1925.29	-13.1278
1929.29	-13.1174
1933.29	-13.1174
1937.29	-13.1174
1941.29	-13.1174
1945.29	-13.1069
1949.29	-13.1174
1953.29	-13.1069
1957.29	-13.1069
1961.29	-13.1069
1965.29	-13.1174
1969.29	-13.1069
1973.29	-13.1069
1977.29	-13.1069
1981.29	-13.1069
1985.29	-13.1069
1989.29	-13.0965
1993.29	-13.0965
1997.29	-13.086
2001.29	-13.086
2005.29	-13.0756
2009.29	-13.0756
2013.29	-13.0756
2017.29	-13.0651
2021.29	-13.0651
2025.29	-13.0756
2029.29	-13.0756
2033.29	-13.0756
2037.29	-13.0756
2041.29	-13.086
2045.29	-13.086
2049.29	-13.086
2053.29	-13.0965
2057.29	-13.0965
2061.29	-13.0965
2065.29	-13.1069
2069.29	-13.1069
2073.29	-13.1174
2077.29	-13.1278
2081.29	-13.1278
2085.29	-13.1382
2089.29	-13.1382
2093.29	-13.1487
2097.29	-13.1487
2101.29	-13.1591
2105.29	-13.1591
2109.29	-13.1696
2113.29	-13.18
2117.29	-13.18
2121.29	-13.1905
2125.29	-13.2009
2129.29	-13.2113
2133.29	-13.2113
2137.29	-13.2113
2141.29	-13.2218
2145.29	-13.2218
2149.29	-13.2322
2153.29	-13.2322
2157.29	-13.2427
2161.29	-13.2427
2165.29	-13.2531
2169.29	-13.2636
2173.29	-13.2636
2177.29	-13.274
2181.29	-13.274
2185.29	-13.2844
2189.29	-13.2844
2193.29	-13.2844
2197.29	-13.2949
2201.29	-13.2949
2205.29	-13.2949
2209.29	-13.2949
2213.29	-13.3053
2217.29	-13.3053
2221.29	-13.3158
2225.29	-13.3158
2229.29	-13.3262
2233.29	-13.3262
2237.29	-13.3262
2241.29	-13.3262
2245.29	-13.3367
2249.29	-13.3367
2253.29	-13.3367
2257.29	-13.3367
2261.29	-13.3367
2265.29	-13.3367
2269.29	-13.3367
2273.29	-13.3367
2277.29	-13.3367
2281.29	-13.3262
2285.29	-13.3262
2289.29	-13.3262
2293.29	-13.3158
2297.29	-13.3158
2301.29	-13.3158
2305.29	-13.3053
2309.29	-13.3053
2313.29	-13.2949
2317.29	-13.2949
2321.29	-13.2949
2325.29	-13.2949
2329.29	-13.2949
2333.29	-13.2949
2337.29	-13.2949
2341.29	-13.3053
2345.29	-13.3053
2349.29	-13.3053
2353.29	-13.3053
2357.29	-13.3053
2361.29	-13.3053
2365.29	-13.3158
2369.29	-13.3158
2373.29	-13.3158
2377.29	-13.3158
2381.29	-13.3158
2385.29	-13.3262
2389.29	-13.3158
2393.29	-13.3158
2397.29	-13.3158
2401.29	-13.3158
2405.29	-13.3158
2409.29	-13.3158
2413.29	-13.3158
2417.29	-13.3053
2421.29	-13.3158
2425.29	-13.3053
2429.29	-13.3053
2433.29	-13.3053
2437.29	-13.3053
2441.29	-13.2949
2445.29	-13.2949
2449.29	-13.2844
2453.29	-13.2844
2457.29	-13.274
2461.29	-13.274
2465.29	-13.2636
2469.29	-13.2531
2473.29	-13.2531
2477.29	-13.2322
2481.29	-13.2322
2485.29	-13.2218
2489.29	-13.2113
2493.29	-13.2009
2497.29	-13.1905
2501.29	-13.1905
2505.29	-13.1905
2509.29	-13.18
2513.29	-13.1591
2517.29	-13.1696
2521.29	-13.1487
2525.29	-13.1696
2529.29	-13.1591
2533.29	-13.1591
2537.29	-13.1591
2541.29	-13.1591
2545.29	-13.1591
2549.29	-13.1591
2553.29	-13.1696
2557.29	-13.1696
2561.29	-13.1696
2565.29	-13.1696
2569.29	-13.1905
2573.29	-13.1696
2577.29	-13.1591
2581.29	-13.1696
2585.29	-13.1696
2589.29	-13.1696
2593.29	-13.18
2597.29	-13.1696
2601.29	-13.18
2605.29	-13.18
2609.29	-13.18
2613.29	-13.2218
2617.29	-13.2218
2621.29	-13.1905
2625.29	-13.2009
2629.29	-13.2427
2633.29	-13.2113
2637.29	-13.2427
2641.29	-13.2531
2645.29	-13.2322
2649.29	-13.2531
2653.29	-13.2636
2657.29	-13.2531
2661.29	-13.2531
2665.29	-13.2636
2669.29	-13.274
2673.29	-13.2636
2677.29	-13.274
2681.29	-13.2844
2685.29	-13.2949
2689.29	-13.2636
2693.29	-13.2844
2697.29	-13.2949
2701.29	-13.2949
2705.29	-13.3053
2709.29	-13.3053
2713.29	-13.3158
2717.29	-13.3053
2721.29	-13.3053
2725.29	-13.3158
2729.29	-13.3158
2733.29	-13.3158
2737.29	-13.3262
2741.29	-13.3262
2745.29	-13.3367
2749.29	-13.3367
2753.29	-13.3367
2757.29	-13.3367
2761.29	-13.3471
2765.29	-13.4202
2769.29	-13.3367
2773.29	-13.3367
2777.29	-13.368
2781.29	-13.368
2785.29	-13.368
2789.29	-13.3785
2793.29	-13.3785
2797.29	-13.368
2801.29	-13.3889
2805.29	-13.3785
2809.29	-13.3993
2813.29	-13.3993
2817.29	-13.4202
2821.29	-13.4202
2825.29	-13.4307
2829.29	-13.4411
2833.29	-13.4411
2837.29	-13.4515
2841.29	-13.4515
2845.29	-13.462
2849.29	-13.4724
2853.29	-13.4724
2857.29	-13.4829
2861.29	-13.4933
2865.29	-13.5038
2869.29	-13.5142
2873.29	-13.5142
2877.29	-13.5351
2881.29	-13.5351
2885.29	-13.5664
2889.29	-13.5664
2893.29	-13.5873
2897.29	-13.6082
2901.29	-13.6082
2905.29	-13.6291
2909.29	-13.6395
2913.29	-13.65
2917.29	-13.65
2921.29	-13.6604
2925.29	-13.6709
2929.29	-13.7231
2933.29	-13.7127
2937.29	-13.7649
2941.29	-13.7544
2945.29	-13.8171
2949.29	-13.7962
2953.29	-13.8066
2957.29	-13.8275
2961.29	-13.838
2965.29	-13.8484
2969.29	-13.8589
2973.29	-13.8693
2977.29	-13.9006
2981.29	-13.8902
2985.29	-13.8589
2989.29	-13.9424
2993.29	-13.9633
2997.29	-13.9111
3001.29	-13.9737
3005.29	-13.9737
3009.29	-13.9737
3013.29	-13.9633
3017.29	-13.9633
3021.29	-13.9633
3025.29	-13.9633
3029.29	-13.9633
3033.29	-13.9528
3037.29	-13.9737
3041.29	-13.9842
3045.29	-13.9946
3049.29	-14.0051
3053.29	-14.0155
3057.29	-14.026
3061.29	-14.026
3065.29	-14.0364
3069.29	-14.0468
3073.29	-14.0573
3077.29	-14.0573
3081.29	-14.0573
3085.29	-14.0677
3089.29	-14.0677
3093.29	-14.0677
3097.29	-14.0677
3101.29	-14.0677
3105.29	-14.0782
3109.29	-14.0782
3113.29	-14.0886
3117.29	-14.0886
3121.29	-14.0886
3125.29	-14.0886
3129.29	-14.0991
3133.29	-14.0991
3137.29	-14.0991
3141.29	-14.0991
3145.29	-14.0991
3149.29	-14.0991
3153.29	-14.0991
3157.29	-14.0991
3161.29	-14.0991
3165.29	-14.0991
3169.29	-14.0991
3173.29	-14.1095
3177.29	-14.1095
3181.29	-14.0991
3185.29	-14.1095
3189.29	-14.1095
3193.29	-14.0991
3197.29	-14.0991
3201.29	-14.0991
3205.29	-14.0886
3209.29	-14.0886
3213.29	-14.0886
3217.29	-14.0782
3221.29	-14.0782
3225.29	-14.0677
3229.29	-14.0677
3233.29	-14.0573
3237.29	-14.0573
3241.29	-14.0468
3245.29	-14.0468
3249.29	-14.0468
3253.29	-14.0364
3257.29	-14.0364
3261.29	-14.0364
3265.29	-14.026
3269.29	-14.026
3273.29	-14.026
3277.29	-14.0155
3281.29	-14.0155
3285.29	-14.0155
3289.29	-14.0155
3293.29	-14.0155
3297.29	-14.0051
3301.29	-14.0051
3305.29	-14.0051
3309.29	-14.0051
3313.29	-14.0051
3317.29	-14.0051
3321.29	-13.9946
3325.29	-14.0051
3329.29	-14.0051
3333.29	-13.9946
3337.29	-13.9946
3341.29	-14.0051
3345.29	-14.0051
3349.29	-14.0051
3353.29	-14.0051
3357.29	-14.0155
3361.29	-14.026
3365.29	-14.026
3369.29	-14.0364
3373.29	-14.0364
3377.29	-14.0468
3381.29	-14.0573
3385.29	-14.0573
3389.29	-14.0677
3393.29	-14.0782
3397.29	-14.0886
3401.29	-14.0886
3405.29	-14.0991
3409.29	-14.1095
3413.29	-14.1095
3417.29	-14.1199
3421.29	-14.1304
3425.29	-14.1304
3429.29	-14.1408
3433.29	-14.1408
3437.29	-14.1513
3441.29	-14.1513
3445.29	-14.1617
3449.29	-14.1617
3453.29	-14.1617
3457.29	-14.1722
3461.29	-14.1722
3465.29	-14.1722
3469.29	-14.1722
3473.29	-14.1722
3477.29	-14.1722
3481.29	-14.1722
3485.29	-14.1617
3489.29	-14.1513
3493.29	-14.1617
3497.29	-14.1617
3501.29	-14.1513
3505.29	-14.1513
3509.29	-14.1513
3513.29	-14.1513
3517.29	-14.1513
3521.29	-14.1513
3525.29	-14.1617
3529.29	-14.1617
3533.29	-14.1513
3537.29	-14.1513
3541.29	-14.1408
3545.29	-14.1304
3549.29	-14.1304
3553.29	-14.1199
3557.29	-14.1095
3561.29	-14.0991
3565.29	-14.0886
3569.29	-14.0782
3573.29	-14.0782
3577.29	-14.0573
3581.29	-14.0573
3585.29	-14.0468
3589.29	-14.0364
3593.29	-14.026
3597.29	-14.0155
3601.29	-14.0155
3605.29	-14.0051
3609.29	-13.9946
3613.29	-13.9946
3617.29	-13.9946
3621.29	-13.9842
3625.29	-13.9842
3629.29	-13.9737
3633.29	-13.9737
3637.29	-13.9633
3641.29	-13.9633
3645.29	-13.9528
3649.29	-13.9528
3653.29	-13.9528
3657.29	-13.9424
3661.29	-13.9424
3665.29	-13.9424
3669.29	-13.9424
3673.29	-13.9424
3677.29	-13.9424
3681.29	-13.9424
3685.29	-13.9424
3689.29	-13.9528
3693.29	-13.9528
3697.29	-13.9528
3701.29	-13.9528
3705.29	-13.9528
3709.29	-13.9528
3713.29	-13.9424
3717.29	-13.9424
3721.29	-13.9424
3725.29	-13.9424
3729.29	-13.9424
3733.29	-13.932
3737.29	-13.932
3741.29	-13.932
3745.29	-13.932
3749.29	-13.932
3753.29	-13.9215
3757.29	-13.932
3761.29	-13.932
3765.29	-13.9424
3769.29	-13.932
3773.29	-13.9424
3777.29	-13.9424
3781.29	-13.9424
3785.29	-13.9424
3789.29	-13.9424
3793.29	-13.9424
3797.29	-13.932
3801.29	-13.9424
3805.29	-13.932
3809.29	-13.932
3813.29	-13.932
3817.29	-13.9215
3821.29	-13.9215
3825.29	-13.9215
3829.29	-13.9215
3833.29	-13.932
3837.29	-13.9424
3841.29	-13.9424
3845.29	-13.9528
3849.29	-13.9633
3853.29	-13.9842
3857.29	-13.9946
3861.29	-14.0051
3865.29	-14.0051
3869.29	-14.0155
3873.29	-14.026
3877.29	-14.026
3881.29	-14.0468
3885.29	-14.0468
3889.29	-14.0573
3893.29	-14.0573
3897.29	-14.0573
3901.29	-14.0573
3905.29	-14.0573
3909.29	-14.0573
3913.29	-14.0573
3917.29	-14.0573
3921.29	-14.0573
3925.29	-14.0573
3929.29	-14.0573
3933.29	-14.0468
3937.29	-14.0468
3941.29	-14.0364
3945.29	-14.0364
3949.29	-14.0364
3953.29	-14.026
3957.29	-14.026
3961.29	-14.026
3965.29	-14.026
3969.29	-14.026
3973.29	-14.026
3977.29	-14.026
3981.29	-14.026
3985.29	-14.026
3989.29	-14.026
3993.29	-14.026
3997.29	-14.026
4001.29	-14.026
4005.29	-14.0364
4009.29	-14.0364
4013.29	-14.0468
4017.29	-14.0573
4021.29	-14.0573
4025.29	-14.0677
4029.29	-14.0677
4033.29	-14.0677
4037.29	-14.0782
4041.29	-14.0782
4045.29	-14.0782
4049.29	-14.0782
4053.29	-14.0782
4057.29	-14.0782
4061.29	-14.0782
4065.29	-14.0782
4069.29	-14.0782
4073.29	-14.0782
4077.29	-14.0782
4081.29	-14.0782
4085.29	-14.0782
4089.29	-14.0782
4093.29	-14.0677
4097.29	-14.0677
4101.29	-14.0677
4105.29	-14.0573
4109.29	-14.0573
4113.29	-14.0573
4117.29	-14.0573
4121.29	-14.0573
4125.29	-14.0573
4129.29	-14.0573
4133.29	-14.0468
4137.29	-14.0573
4141.29	-14.0573
4145.29	-14.0468
4149.29	-14.0468
4153.29	-14.0468
4157.29	-14.0468
4161.29	-14.0468
4165.29	-14.0468
4169.29	-14.0468
4173.29	-14.0468
4177.29	-14.0468
4181.29	-14.0468
4185.29	-14.0468
4189.29	-14.0364
4193.29	-14.0364
4197.29	-14.0364
4201.29	-14.0364
4205.29	-14.026
4209.29	-14.0155
4213.29	-14.0155
4217.29	-14.0051
4221.29	-13.9946
4225.29	-13.9946
4229.29	-13.9842
4233.29	-13.9737
4237.29	-13.9633
4241.29	-13.9528
4245.29	-13.9424
4249.29	-13.932
4253.29	-13.932
4257.29	-13.9215
4261.29	-13.9111
4265.29	-13.9006
4269.29	-13.8902
4273.29	-13.8797
4277.29	-13.8797
4281.29	-13.8589
4285.29	-13.8589
4289.29	-13.8484
4293.29	-13.838
4297.29	-13.838
4301.29	-13.8275
4305.29	-13.8275
4309.29	-13.8275
4313.29	-13.8171
4317.29	-13.8171
4321.29	-13.8066
4325.29	-13.8066
4329.29	-13.7962
4333.29	-13.7962
4337.29	-13.7858
4341.29	-13.7858
4345.29	-13.7753
4349.29	-13.7753
4353.29	-13.7649
4357.29	-13.7649
4361.29	-13.7544
4365.29	-13.7544
4369.29	-13.744
4373.29	-13.7335
4377.29	-13.7231
4381.29	-13.7231
4385.29	-13.7127
4389.29	-13.7022
4393.29	-13.7022
4397.29	-13.6918
4401.29	-13.6918
4405.29	-13.6813
4409.29	-13.6813
4413.29	-13.6709
4417.29	-13.6709
4421.29	-13.6709
4425.29	-13.6709
4429.29	-13.6709
4433.29	-13.6709
4437.29	-13.6709
4441.29	-13.6709
4445.29	-13.6709
4449.29	-13.6709
4453.29	-13.6813
4457.29	-13.6813
4461.29	-13.6813
4465.29	-13.6813
4469.29	-13.6813
4473.29	-13.6709
4477.29	-13.6709
4481.29	-13.6709
4485.29	-13.6604
4489.29	-13.6604
4493.29	-13.65
4497.29	-13.65
4501.29	-13.65
4505.29	-13.65
4509.29	-13.6395
4513.29	-13.6291
4517.29	-13.6291
4521.29	-13.6187
4525.29	-13.6187
4529.29	-13.6187
4533.29	-13.6082
4537.29	-13.6082
4541.29	-13.6082
4545.29	-13.6082
4549.29	-13.6082
4553.29	-13.6082
4557.29	-13.6082
4561.29	-13.6082
4565.29	-13.6082
4569.29	-13.6082
4573.29	-13.6082
4577.29	-13.6082
4581.29	-13.5978
4585.29	-13.5978
4589.29	-13.5978
4593.29	-13.5978
4597.29	-13.5978
4601.29	-13.5978
4605.29	-13.5978
4609.29	-13.5978
4613.29	-13.5873
4617.29	-13.5978
4621.29	-13.5873
4625.29	-13.5873
4629.29	-13.5873
4633.29	-13.5769
4637.29	-13.5769
4641.29	-13.5769
4645.29	-13.5769
4649.29	-13.5769
4653.29	-13.5664
4657.29	-13.5664
4661.29	-13.5664
4665.29	-13.5664
4669.29	-13.556
4673.29	-13.556
4677.29	-13.556
4681.29	-13.556
4685.29	-13.5456
4689.29	-13.556
4693.29	-13.5456
4697.29	-13.5456
4701.29	-13.5456
4705.29	-13.5456
4709.29	-13.5456
4713.29	-13.5351
4717.29	-13.5351
4721.29	-13.5351
4725.29	-13.5247
4729.29	-13.5247
4733.29	-13.5142
4737.29	-13.5142
4741.29	-13.5038
4745.29	-13.5038
4749.29	-13.5038
4753.29	-13.4933
4757.29	-13.4933
4761.29	-13.4933
4765.29	-13.4933
4769.29	-13.4829
4773.29	-13.4829
4777.29	-13.4829
4781.29	-13.4829
4785.29	-13.4829
4789.29	-13.4829
4793.29	-13.4829
4797.29	-13.4829
4801.29	-13.4829
4805.29	-13.4829
4809.29	-13.4933
4813.29	-13.4933
4817.29	-13.4933
4821.29	-13.4933
4825.29	-13.4933
4829.29	-13.4933
4833.29	-13.4933
4837.29	-13.4933
4841.29	-13.5038
4845.29	-13.5038
4849.29	-13.5038
4853.29	-13.5038
4857.29	-13.5038
4861.29	-13.5038
4865.29	-13.5142
4869.29	-13.5142
4873.29	-13.5142
4877.29	-13.5247
4881.29	-13.5247
4885.29	-13.5247
4889.29	-13.5247
4893.29	-13.5247
4897.29	-13.5351
4901.29	-13.5351
4905.29	-13.5456
4909.29	-13.5456
4913.29	-13.556
4917.29	-13.556
4921.29	-13.556
4925.29	-13.5664
4929.29	-13.5664
4933.29	-13.5769
4937.29	-13.5769
4941.29	-13.5873
4945.29	-13.5873
4949.29	-13.5978
4953.29	-13.5978
4957.29	-13.6082
4961.29	-13.6082
4965.29	-13.6082
4969.29	-13.6187
4973.29	-13.6187
4977.29	-13.6291
4981.29	-13.6291
4985.29	-13.6291
4989.29	-13.6291
4993.29	-13.6291
4997.29	-13.6395
5001.29	-13.6291
5005.29	-13.6395
5009.29	-13.6395
5013.29	-13.6395
5017.29	-13.6291
5021.29	-13.6395
5025.29	-13.6291
5029.29	-13.6291
5033.29	-13.6291
5037.29	-13.6291
5041.29	-13.6291
5045.29	-13.6291
5049.29	-13.6291
5053.29	-13.6291
5057.29	-13.6291
5061.29	-13.6291
5065.29	-13.6291
5069.29	-13.6395
5073.29	-13.6395
5077.29	-13.65
5081.29	-13.65
5085.29	-13.6604
5089.29	-13.6604
5093.29	-13.6709
5097.29	-13.6709
5101.29	-13.6813
5105.29	-13.6813
5109.29	-13.6813
5113.29	-13.6813
5117.29	-13.6918
5121.29	-13.6918
5125.29	-13.6918
5129.29	-13.6918
5133.29	-13.6918
5137.29	-13.7022
5141.29	-13.7022
5145.29	-13.7022
5149.29	-13.7022
5153.29	-13.6918
5157.29	-13.7022
5161.29	-13.7022
5165.29	-13.7022
5169.29	-13.7127
5173.29	-13.7127
5177.29	-13.7127
5181.29	-13.7127
5185.29	-13.7127
5189.29	-13.7231
5193.29	-13.7231
5197.29	-13.7231
5201.29	-13.7231
5205.29	-13.7231
5209.29	-13.7335
5213.29	-13.7231
5217.29	-13.7335
5221.29	-13.7335
5225.29	-13.7335
5229.29	-13.7335
5233.29	-13.7335
5237.29	-13.7335
5241.29	-13.7335
5245.29	-13.7335
5249.29	-13.7335
5253.29	-13.744
5257.29	-13.744
5261.29	-13.744
5265.29	-13.744
5269.29	-13.744
5273.29	-13.744
5277.29	-13.7544
5281.29	-13.744
5285.29	-13.744
5289.29	-13.7544
5293.29	-13.7544
5297.29	-13.7544
5301.29	-13.7649
5305.29	-13.7649
5309.29	-13.7649
5313.29	-13.7753
5317.29	-13.7753
5321.29	-13.7962
5325.29	-13.8066
5329.29	-13.8171
5333.29	-13.8275
5337.29	-13.838
5341.29	-13.8589
5345.29	-13.8693
5349.29	-13.8693
5353.29	-13.8797
5357.29	-13.8902
5361.29	-13.9006
5365.29	-13.9006
5369.29	-13.9006
5373.29	-13.9006
5377.29	-13.9111
5381.29	-13.9111
5385.29	-13.9111
5389.29	-13.9111
5393.29	-13.9215
5397.29	-13.9215
5401.29	-13.9215
5405.29	-13.9215
5409.29	-13.9215
5413.29	-13.9111
5417.29	-13.9215
5421.29	-13.9215
5425.29	-13.9111
5429.29	-13.9111
5433.29	-13.9111
5437.29	-13.9006
5441.29	-13.9111
5445.29	-13.9006
5449.29	-13.8902
5453.29	-13.8902
5457.29	-13.8797
5461.29	-13.8797
5465.29	-13.8797
5469.29	-13.8693
5473.29	-13.8693
5477.29	-13.8589
5481.29	-13.8589
5485.29	-13.8589
5489.29	-13.8589
5493.29	-13.8589
5497.29	-13.8484
5501.29	-13.8484
5505.29	-13.8484
5509.29	-13.838
5513.29	-13.838
5517.29	-13.8275
5521.29	-13.8275
5525.29	-13.8275
5529.29	-13.8275
5533.29	-13.8171
5537.29	-13.8171
5541.29	-13.8066
5545.29	-13.8066
5549.29	-13.8066
5553.29	-13.7962
5557.29	-13.7962
5561.29	-13.7962
5565.29	-13.7858
5569.29	-13.7858
5573.29	-13.7858
5577.29	-13.7753
5581.29	-13.7649
5585.29	-13.7649
5589.29	-13.7649
5593.29	-13.7544
5597.29	-13.7544
5601.29	-13.744
5605.29	-13.744
5609.29	-13.744
5613.29	-13.7335
5617.29	-13.7335
5621.29	-13.7335
5625.29	-13.7231
5629.29	-13.7231
5633.29	-13.7127
5637.29	-13.7127
5641.29	-13.7127
5645.29	-13.7127
5649.29	-13.7022
5653.29	-13.7022
5657.29	-13.7022
5661.29	-13.7022
5665.29	-13.6918
5669.29	-13.6918
5673.29	-13.6918
5677.29	-13.6918
5681.29	-13.6918
5685.29	-13.6918
5689.29	-13.6918
5693.29	-13.6918
5697.29	-13.6918
5701.29	-13.6918
5705.29	-13.6918
5709.29	-13.6918
5713.29	-13.6918
5717.29	-13.6918
5721.29	-13.6918
5725.29	-13.6918
5729.29	-13.6813
5733.29	-13.6813
5737.29	-13.6813
5741.29	-13.6813
5745.29	-13.6813
5749.29	-13.6813
5753.29	-13.6813
5757.29	-13.6813
5761.29	-13.6813
5765.29	-13.6813
5769.29	-13.6813
5773.29	-13.6813
5777.29	-13.6918
5781.29	-13.6918
5785.29	-13.6918
5789.29	-13.6918
5793.29	-13.7022
5797.29	-13.7022
5801.29	-13.7127
5805.29	-13.7127
5809.29	-13.7231
5813.29	-13.7335
5817.29	-13.7335
5821.29	-13.744
5825.29	-13.744
5829.29	-13.7544
5833.29	-13.7649
5837.29	-13.7753
5841.29	-13.7753
5845.29	-13.7858
5849.29	-13.7962
5853.29	-13.7962
5857.29	-13.8066
5861.29	-13.8171
5865.29	-13.8171
5869.29	-13.8275
5873.29	-13.838
5877.29	-13.838
5881.29	-13.8589
5885.29	-13.8589
5889.29	-13.8797
5893.29	-13.8902
5897.29	-13.9006
5901.29	-13.9111
5905.29	-13.932
5909.29	-13.9424
5913.29	-13.9528
5917.29	-13.9633
5921.29	-13.9737
5925.29	-13.9842
5929.29	-13.9946
5933.29	-14.0051
5937.29	-14.0155
5941.29	-14.026
5945.29	-14.0364
5949.29	-14.0468
5953.29	-14.0573
5957.29	-14.0677
5961.29	-14.0782
5965.29	-14.0782
5969.29	-14.0886
5973.29	-14.0991
5977.29	-14.0991
5981.29	-14.1095
5985.29	-14.1095
5989.29	-14.1199
5993.29	-14.1304
5997.29	-14.1304
6001.29	-14.1513
6005.29	-14.1513
6009.29	-14.1617
6013.29	-14.1826
6017.29	-14.1931
6021.29	-14.2035
6025.29	-14.2244
6029.29	-14.2348
6033.29	-14.2453
6037.29	-14.2662
6041.29	-14.2662
6045.29	-14.2871
6049.29	-14.2975
6053.29	-14.2975
6057.29	-14.3079
6061.29	-14.3184
6065.29	-14.3184
6069.29	-14.3288
6073.29	-14.3288
6077.29	-14.3393
6081.29	-14.3393
6085.29	-14.3393
6089.29	-14.3497
6093.29	-14.3497
6097.29	-14.3497
6101.29	-14.3602
6105.29	-14.3602
6109.29	-14.3602
6113.29	-14.3706
6117.29	-14.3706
6121.29	-14.3811
6125.29	-14.3811
6129.29	-14.3915
6133.29	-14.3915
6137.29	-14.4019
6141.29	-14.4124
6145.29	-14.4124
6149.29	-14.4228
6153.29	-14.4333
6157.29	-14.4437
6161.29	-14.4437
6165.29	-14.4542
6169.29	-14.4646
6173.29	-14.4646
6177.29	-14.475
6181.29	-14.4855
6185.29	-14.4855
6189.29	-14.4959
6193.29	-14.4959
6197.29	-14.4959
6201.29	-14.4959
6205.29	-14.5064
6209.29	-14.5064
6213.29	-14.5064
6217.29	-14.5168
6221.29	-14.5168
6225.29	-14.5273
6229.29	-14.5273
6233.29	-14.5377
6237.29	-14.5377
6241.29	-14.5481
6245.29	-14.5586
6249.29	-14.569
6253.29	-14.569
6257.29	-14.5795
6261.29	-14.5795
6265.29	-14.5899
6269.29	-14.5899
6273.29	-14.6004
6277.29	-14.6004
6281.29	-14.6004
6285.29	-14.6004
6289.29	-14.6004
6293.29	-14.6004
6297.29	-14.6004
6301.29	-14.5899
6305.29	-14.5899
6309.29	-14.5795
6313.29	-14.569
6317.29	-14.569
6321.29	-14.5586
6325.29	-14.5481
6329.29	-14.5481
6333.29	-14.5377
6337.29	-14.5377
6341.29	-14.5377
6345.29	-14.5273
6349.29	-14.5377
6353.29	-14.5273
6357.29	-14.5273
6361.29	-14.5377
6365.29	-14.5377
6369.29	-14.5377
6373.29	-14.5377
6377.29	-14.5377
6381.29	-14.5377
6385.29	-14.5377
6389.29	-14.5377
6393.29	-14.5377
6397.29	-14.5377
6401.29	-14.5481
6405.29	-14.5481
6409.29	-14.5377
6413.29	-14.5481
6417.29	-14.5481
6421.29	-14.5481
6425.29	-14.5586
6429.29	-14.5586
6433.29	-14.5481
6437.29	-14.5481
6441.29	-14.5481
6445.29	-14.5377
6449.29	-14.5377
6453.29	-14.5273
6457.29	-14.5273
6461.29	-14.5273
6465.29	-14.5168
6469.29	-14.5064
6473.29	-14.5064
6477.29	-14.5064
6481.29	-14.5064
6485.29	-14.5064
6489.29	-14.5064
6493.29	-14.5168
6497.29	-14.5168
6501.29	-14.5273
6505.29	-14.5273
6509.29	-14.5377
6513.29	-14.5377
6517.29	-14.5377
6521.29	-14.5273
6525.29	-14.5273
6529.29	-14.5168
6533.29	-14.5168
6537.29	-14.5064
6541.29	-14.4959
6545.29	-14.4855
6549.29	-14.475
6553.29	-14.4646
6557.29	-14.4542
6561.29	-14.4437
6565.29	-14.4333
6569.29	-14.4228
6573.29	-14.4124
6577.29	-14.4019
6581.29	-14.3915
6585.29	-14.3811
6589.29	-14.3602
6593.29	-14.3497
6597.29	-14.3497
6601.29	-14.3288
6605.29	-14.3288
6609.29	-14.3288
6613.29	-14.3184
6617.29	-14.3184
6621.29	-14.3184
6625.29	-14.3184
6629.29	-14.3288
6633.29	-14.3288
6637.29	-14.3288
6641.29	-14.3393
6645.29	-14.3393
6649.29	-14.3393
6653.29	-14.3393
6657.29	-14.3393
6661.29	-14.3393
6665.29	-14.3393
6669.29	-14.3288
6673.29	-14.3184
6677.29	-14.3184
6681.29	-14.3079
6685.29	-14.2975
6689.29	-14.2975
6693.29	-14.2871
6697.29	-14.2871
6701.29	-14.2871
6705.29	-14.2766
6709.29	-14.2766
6713.29	-14.2766
6717.29	-14.2871
6721.29	-14.2766
6725.29	-14.2662
6729.29	-14.2662
6733.29	-14.2662
6737.29	-14.2557
6741.29	-14.2557
6745.29	-14.2453
6749.29	-14.2453
6753.29	-14.2348
6757.29	-14.2348
6761.29	-14.2244
6765.29	-14.2244
6769.29	-14.2244
6773.29	-14.2244
6777.29	-14.214
6781.29	-14.214
6785.29	-14.214
6789.29	-14.214
6793.29	-14.214
6797.29	-14.214
6801.29	-14.214
6805.29	-14.214
6809.29	-14.214
6813.29	-14.2035
6817.29	-14.214
6821.29	-14.214
6825.29	-14.214
6829.29	-14.214
6833.29	-14.214
6837.29	-14.214
6841.29	-14.214
6845.29	-14.2244
6849.29	-14.2244
6853.29	-14.2348
6857.29	-14.2348
6861.29	-14.2453
6865.29	-14.2453
6869.29	-14.2557
6873.29	-14.2557
6877.29	-14.2766
6881.29	-14.2766
6885.29	-14.2766
6889.29	-14.2871
6893.29	-14.2871
6897.29	-14.2975
6901.29	-14.2975
6905.29	-14.2975
6909.29	-14.2975
6913.29	-14.3079
6917.29	-14.3079
6921.29	-14.3079
6925.29	-14.3079
6929.29	-14.3079
6933.29	-14.3184
6937.29	-14.3079
6941.29	-14.3079
6945.29	-14.3184
6949.29	-14.3184
6953.29	-14.3288
6957.29	-14.3288
6961.29	-14.3393
6965.29	-14.3497
6969.29	-14.3497
6973.29	-14.3602
6977.29	-14.3602
6981.29	-14.3602
6985.29	-14.3706
6989.29	-14.3706
6993.29	-14.3811
6997.29	-14.3811
7001.29	-14.3915
7005.29	-14.4019
7009.29	-14.4124
7013.29	-14.4228
7017.29	-14.4333
7021.29	-14.4542
7025.29	-14.4646
7029.29	-14.475
7033.29	-14.4959
7037.29	-14.5064
7041.29	-14.5168
7045.29	-14.5168
7049.29	-14.5273
7053.29	-14.5377
7057.29	-14.5481
7061.29	-14.5586
7065.29	-14.569
7069.29	-14.5795
7073.29	-14.5795
7077.29	-14.5899
7081.29	-14.6004
7085.29	-14.6108
7089.29	-14.6108
7093.29	-14.6213
7097.29	-14.6213
7101.29	-14.6317
7105.29	-14.6317
7109.29	-14.6317
7113.29	-14.6317
7117.29	-14.6213
7121.29	-14.6213
7125.29	-14.6213
7129.29	-14.6213
7133.29	-14.6108
7137.29	-14.6108
7141.29	-14.6004
7145.29	-14.6004
7149.29	-14.5899
7153.29	-14.5899
7157.29	-14.5899
7161.29	-14.5795
7165.29	-14.5795
7169.29	-14.5795
7173.29	-14.5795
7177.29	-14.5899
7181.29	-14.5899
7185.29	-14.5899
7189.29	-14.6004
7193.29	-14.6004
7197.29	-14.6108
7201.29	-14.6213
7205.29	-14.6317
7209.29	-14.6421
7213.29	-14.6526
7217.29	-14.663
7221.29	-14.6735
7225.29	-14.6839
7229.29	-14.6839
7233.29	-14.6839
7237.29	-14.6944
7241.29	-14.6944
7245.29	-14.6944
7249.29	-14.6944
7253.29	-14.7048
7257.29	-14.7048
7261.29	-14.7048
7265.29	-14.7048
7269.29	-14.7048
7273.29	-14.7048
7277.29	-14.7048
7281.29	-14.7048
7285.29	-14.6944
7289.29	-14.6944
7293.29	-14.6944
7297.29	-14.6839
7301.29	-14.6839
7305.29	-14.6735
7309.29	-14.6735
7313.29	-14.6735
7317.29	-14.6735
7321.29	-14.663
7325.29	-14.663
7329.29	-14.663
7333.29	-14.6735
7337.29	-14.6735
7341.29	-14.6735
7345.29	-14.6735
7349.29	-14.6839
7353.29	-14.6839
7357.29	-14.6839
7361.29	-14.6839
7365.29	-14.6944
7369.29	-14.6944
7373.29	-14.6944
7377.29	-14.6944
7381.29	-14.6944
7385.29	-14.6944
7389.29	-14.6944
7393.29	-14.6944
7397.29	-14.6839
7401.29	-14.6735
7405.29	-14.6735
7409.29	-14.6735
7413.29	-14.6735
7417.29	-14.663
7421.29	-14.663
7425.29	-14.6526
7429.29	-14.6526
7433.29	-14.6526
7437.29	-14.6526
7441.29	-14.6526
7445.29	-14.6526
7449.29	-14.6526
7453.29	-14.6421
7457.29	-14.6421
7461.29	-14.6317
7465.29	-14.6317
7469.29	-14.6213
7473.29	-14.6213
7477.29	-14.6108
7481.29	-14.6108
7485.29	-14.6108
7489.29	-14.6004
7493.29	-14.5899
7497.29	-14.5899
7501.29	-14.5899
7505.29	-14.5795
7509.29	-14.5795
7513.29	-14.569
7517.29	-14.5586
7521.29	-14.5586
7525.29	-14.5481
7529.29	-14.5481
7533.29	-14.5377
7537.29	-14.5377
7541.29	-14.5377
7545.29	-14.5273
7549.29	-14.5273
7553.29	-14.5273
7557.29	-14.5273
7561.29	-14.5273
7565.29	-14.5273
7569.29	-14.5168
7573.29	-14.5168
7577.29	-14.5168
7581.29	-14.5273
7585.29	-14.5273
7589.29	-14.5273
7593.29	-14.5377
7597.29	-14.5377
7601.29	-14.5481
7605.29	-14.569
7609.29	-14.5795
7613.29	-14.5899
7617.29	-14.6004
7621.29	-14.6108
7625.29	-14.6213
7629.29	-14.6317
7633.29	-14.6421
7637.29	-14.6526
7641.29	-14.663
7645.29	-14.663
7649.29	-14.663
7653.29	-14.663
7657.29	-14.663
7661.29	-14.663
7665.29	-14.6526
7669.29	-14.6526
7673.29	-14.6421
7677.29	-14.6317
7681.29	-14.6213
7685.29	-14.6108
7689.29	-14.6108
7693.29	-14.6004
7697.29	-14.5899
7701.29	-14.5795
7705.29	-14.569
7709.29	-14.5586
7713.29	-14.5481
7717.29	-14.5377
7721.29	-14.5273
7725.29	-14.5168
7729.29	-14.4959
7733.29	-14.4959
7737.29	-14.475
7741.29	-14.4646
7745.29	-14.4542
7749.29	-14.4437
7753.29	-14.4333
7757.29	-14.4333
7761.29	-14.4124
7765.29	-14.4124
7769.29	-14.4019
7773.29	-14.3915
7777.29	-14.3811
7781.29	-14.3706
7785.29	-14.3602
7789.29	-14.3497
7793.29	-14.3497
7797.29	-14.3497
7801.29	-14.3497
7805.29	-14.3393
7809.29	-14.3393
7813.29	-14.3393
7817.29	-14.3393
7821.29	-14.3393
7825.29	-14.3393
7829.29	-14.3497
7833.29	-14.3497
7837.29	-14.3497
7841.29	-14.3602
7845.29	-14.3602
7849.29	-14.3602
7853.29	-14.3602
7857.29	-14.3602
7861.29	-14.3706
7865.29	-14.3706
7869.29	-14.4646
7873.29	-14.475
7877.29	-14.475
7881.29	-14.4646
7885.29	-14.4646
7889.29	-14.4542
7893.29	-14.4542
7897.29	-14.4437
7901.29	-14.4333
7905.29	-14.4333
7909.29	-14.4228
7913.29	-14.4124
7917.29	-14.4019
7921.29	-14.4019
7925.29	-14.3915
7929.29	-14.3915
7933.29	-14.3811
7937.29	-14.3811
7941.29	-14.3706
7945.29	-14.3706
7949.29	-14.3602
7953.29	-14.3602
7957.29	-14.3497
7961.29	-14.3393
7965.29	-14.3393
7969.29	-14.3288
7973.29	-14.3184
7977.29	-14.3184
7981.29	-14.3184
7985.29	-14.3184
7989.29	-14.3079
7993.29	-14.3184
7997.29	-14.3079
8001.29	-14.3079
8005.29	-14.3079
8009.29	-14.3184
8013.29	-14.3184
8017.29	-14.3288
8021.29	-14.3288
8025.29	-14.3288
8029.29	-14.3393
8033.29	-14.3497
8037.29	-14.3602
8041.29	-14.3706
8045.29	-14.3811
8049.29	-14.3915
8053.29	-14.4019
8057.29	-14.4228
8061.29	-14.4333
8065.29	-14.4437
8069.29	-14.4542
8073.29	-14.4646
8077.29	-14.4855
8081.29	-14.4959
8085.29	-14.5064
8089.29	-14.5273
8093.29	-14.5377
8097.29	-14.5481
8101.29	-14.569
8105.29	-14.5795
8109.29	-14.5899
8113.29	-14.6004
8117.29	-14.6108
8121.29	-14.6108
8125.29	-14.6108
8129.29	-14.6213
8133.29	-14.6213
8137.29	-14.6213
8141.29	-14.6213
8145.29	-14.6213
8149.29	-14.6213
8153.29	-14.6108
8157.29	-14.6108
8161.29	-14.6004
8165.29	-14.6004
8169.29	-14.5899
8173.29	-14.5899
8177.29	-14.5795
8181.29	-14.569
8185.29	-14.5586
8189.29	-14.5481
8193.29	-14.5481
8197.29	-14.5377
8201.29	-14.5273
8205.29	-14.5168
8209.29	-14.5168
8213.29	-14.5064
8217.29	-14.5064
8221.29	-14.4959
8225.29	-14.4959
8229.29	-14.4959
8233.29	-14.4855
8237.29	-14.475
8241.29	-14.475
8245.29	-14.4646
8249.29	-14.4542
8253.29	-14.4542
8257.29	-14.4437
8261.29	-14.4333
8265.29	-14.4228
8269.29	-14.4124
8273.29	-14.4019
8277.29	-14.4019
8281.29	-14.3915
8285.29	-14.3811
8289.29	-14.3811
8293.29	-14.3706
8297.29	-14.3706
8301.29	-14.3602
8305.29	-14.3602
8309.29	-14.3602
8313.29	-14.3602
8317.29	-14.3602
8321.29	-14.3602
8325.29	-14.3602
8329.29	-14.3602
8333.29	-14.3602
8337.29	-14.3602
8341.29	-14.3706
8345.29	-14.3706
8349.29	-14.3706
8353.29	-14.3706
8357.29	-14.3706
8361.29	-14.3706
8365.29	-14.3706
8369.29	-14.3706
8373.29	-14.3706
8377.29	-14.3706
8381.29	-14.3706
8385.29	-14.3706
8389.29	-14.3706
8393.29	-14.3706
8397.29	-14.3706
8401.29	-14.3602
8405.29	-14.3602
8409.29	-14.3602
8413.29	-14.3811
8417.29	-14.3811
8421.29	-14.3915
8425.29	-14.3915
8429.29	-14.4019
8433.29	-14.4019
8437.29	-14.4019
8441.29	-14.4124
8445.29	-14.4228
8449.29	-14.4228
8453.29	-14.4437
8457.29	-14.4542
8461.29	-14.4646
8465.29	-14.475
8469.29	-14.4855
8473.29	-14.5064
8477.29	-14.5168
8481.29	-14.5377
8485.29	-14.5481
8489.29	-14.5586
8493.29	-14.569
8497.29	-14.5795
8501.29	-14.5899
8505.29	-14.6004
8509.29	-14.6004
8513.29	-14.6004
8517.29	-14.6108
8521.29	-14.6108
8525.29	-14.6108
8529.29	-14.6213
8533.29	-14.6108
8537.29	-14.6108
8541.29	-14.6108
8545.29	-14.6004
8549.29	-14.6004
8553.29	-14.5899
8557.29	-14.5899
8561.29	-14.5795
8565.29	-14.5795
8569.29	-14.5795
8573.29	-14.569
8577.29	-14.5795
8581.29	-14.5795
8585.29	-14.5795
8589.29	-14.5899
8593.29	-14.6004
8597.29	-14.6004
8601.29	-14.6213
8605.29	-14.6317
8609.29	-14.6317
8613.29	-14.6421
8617.29	-14.6421
8621.29	-14.6421
8625.29	-14.6421
8629.29	-14.6421
8633.29	-14.6421
8637.29	-14.6421
8641.29	-14.6317
8645.29	-14.6317
8649.29	-14.6317
8653.29	-14.6317
8657.29	-14.6317
8661.29	-14.6317
8665.29	-14.6317
8669.29	-14.6213
8673.29	-14.6213
8677.29	-14.6213
8681.29	-14.6213
8685.29	-14.6213
8689.29	-14.6213
8693.29	-14.6213
8697.29	-14.6213
8701.29	-14.6213
8705.29	-14.6213
8709.29	-14.6108
8713.29	-14.6108
8717.29	-14.6108
8721.29	-14.6108
8725.29	-14.6004
8729.29	-14.6004
8733.29	-14.6004
8737.29	-14.6004
8741.29	-14.5899
8745.29	-14.5899
8749.29	-14.5795
8753.29	-14.5795
8757.29	-14.5795
8761.29	-14.569
8765.29	-14.569
8769.29	-14.569
8773.29	-14.5586
8777.29	-14.5586
8781.29	-14.5481
8785.29	-14.5481
8789.29	-14.5481
8793.29	-14.5481
8797.29	-14.5481
8801.29	-14.5377
8805.29	-14.5377
8809.29	-14.5377
8813.29	-14.5377
8817.29	-14.5481
8821.29	-14.5481
8825.29	-14.5481
8829.29	-14.5586
8833.29	-14.569
8837.29	-14.5795
8841.29	-14.5899
8845.29	-14.5899
8849.29	-14.5899
8853.29	-14.6004
8857.29	-14.6004
8861.29	-14.6004
8865.29	-14.6004
8869.29	-14.6004
8873.29	-14.6004
8877.29	-14.6004
8881.29	-14.6004
8885.29	-14.6004
8889.29	-14.6004
8893.29	-14.6004
8897.29	-14.6004
8901.29	-14.6004
8905.29	-14.6004
8909.29	-14.6004
8913.29	-14.6004
8917.29	-14.6004
8921.29	-14.6108
8925.29	-14.6108
8929.29	-14.6108
8933.29	-14.6213
8937.29	-14.6213
8941.29	-14.6317
8945.29	-14.6421
8949.29	-14.6421
8953.29	-14.6526
8957.29	-14.663
8961.29	-14.6735
8965.29	-14.6735
8969.29	-14.6839
8973.29	-14.6944
8977.29	-14.6944
8981.29	-14.6944
8985.29	-14.6944
8989.29	-14.6944
8993.29	-14.6944
8997.29	-14.6944
9001.29	-14.6944
9005.29	-14.6944
9009.29	-14.6944
9013.29	-14.6944
9017.29	-14.6944
9021.29	-14.6839
9025.29	-14.6735
9029.29	-14.6735
9033.29	-14.663
9037.29	-14.6735
9041.29	-14.663
9045.29	-14.6526
9049.29	-14.6526
9053.29	-14.6421
9057.29	-14.6421
9061.29	-14.6421
9065.29	-14.6317
9069.29	-14.6317
9073.29	-14.6317
9077.29	-14.6317
9081.29	-14.6213
9085.29	-14.6213
9089.29	-14.6213
9093.29	-14.6213
9097.29	-14.6108
9101.29	-14.6213
9105.29	-14.6213
9109.29	-14.6213
9113.29	-14.6213
9117.29	-14.6213
9121.29	-14.6213
9125.29	-14.6213
9129.29	-14.6213
9133.29	-14.6213
9137.29	-14.6213
9141.29	-14.6108
9145.29	-14.6108
9149.29	-14.6004
9153.29	-14.5899
9157.29	-14.5795
9161.29	-14.569
9165.29	-14.5586
9169.29	-14.5481
9173.29	-14.5377
9177.29	-14.5273
9181.29	-14.5168
9185.29	-14.5064
9189.29	-14.4855
9193.29	-14.475
9197.29	-14.4646
9201.29	-14.4542
9205.29	-14.4437
9209.29	-14.4333
9213.29	-14.4228
9217.29	-14.4124
9221.29	-14.4124
9225.29	-14.4019
9229.29	-14.3915
9233.29	-14.3915
9237.29	-14.3915
9241.29	-14.3811
9245.29	-14.3811
9249.29	-14.3811
9253.29	-14.3706
9257.29	-14.3706
9261.29	-14.3706
9265.29	-14.3706
9269.29	-14.3602
9273.29	-14.3602
9277.29	-14.3602
9281.29	-14.3602
9285.29	-14.3602
9289.29	-14.3602
9293.29	-14.3602
9297.29	-14.3497
9301.29	-14.3497
9305.29	-14.3602
9309.29	-14.3497
9313.29	-14.3602
9317.29	-14.3497
9321.29	-14.3497
9325.29	-14.3497
9329.29	-14.3497
9333.29	-14.3497
9337.29	-14.3497
9341.29	-14.3497
9345.29	-14.3497
9349.29	-14.3497
9353.29	-14.3602
9357.29	-14.3602
9361.29	-14.3602
9365.29	-14.3602
9369.29	-14.3706
9373.29	-14.3706
9377.29	-14.3706
9381.29	-14.3706
9385.29	-14.3706
9389.29	-14.3811
9393.29	-14.3811
9397.29	-14.3811
9401.29	-14.3915
9405.29	-14.3915
9409.29	-14.3915
9413.29	-14.4019
9417.29	-14.4019
9421.29	-14.4019
9425.29	-14.3915
9429.29	-14.4019
9433.29	-14.3915
9437.29	-14.3915
9441.29	-14.4019
9445.29	-14.3915
9449.29	-14.3915
9453.29	-14.3915
9457.29	-14.3811
9461.29	-14.3811
9465.29	-14.3811
9469.29	-14.3811
9473.29	-14.3811
9477.29	-14.3811
9481.29	-14.3915
9485.29	-14.3915
9489.29	-14.4019
9493.29	-14.4019
9497.29	-14.4124
9501.29	-14.4124
9505.29	-14.4124
9509.29	-14.4228
9513.29	-14.4333
9517.29	-14.4333
9521.29	-14.4333
9525.29	-14.4437
9529.29	-14.4437
9533.29	-14.4437
9537.29	-14.4437
9541.29	-14.4542
9545.29	-14.4646
9549.29	-14.4646
9553.29	-14.4646
9557.29	-14.475
9561.29	-14.475
9565.29	-14.4855
9569.29	-14.4959
9573.29	-14.4959
9577.29	-14.5064
9581.29	-14.5064
9585.29	-14.5064
9589.29	-14.5168
9593.29	-14.5168
9597.29	-14.5273
9601.29	-14.5273
9605.29	-14.5273
[truncated: 42,632 more rows]

## Sheet: Figure S1g
data1			data 2			data 3
raman shift	Intensity		raman shift	Intensity		raman shift	Intensity
100.187	49		101.16	147		101.147	396.875
102.019	48		102.994	155		102.981	398.736
103.851	50		104.83	161		104.817	382.414
105.683	49.625		106.663	171		106.65	414.76
107.512	46.5276		108.498	175		108.486	424.816
109.342	55.4157		110.331	161		110.318	412.422
111.173	44.676		112.166	163		112.153	389.93
113.003	45.5039		113.997	180		113.985	400.782
114.832	39.2902		115.831	174		115.818	412.676
116.66	47.9073		117.662	180		117.65	418.214
118.489	50.3731		119.495	179		119.483	422.427
120.317	49.0724		121.326	184		121.313	437.728
122.145	51.8048		123.158	174		123.146	421.05
123.973	48.9762		124.988	184		124.975	419.299
125.799	48.6505		126.818	199		126.805	415.228
127.626	50.006		128.649	183		128.636	413.712
129.453	50.1608		130.477	164		130.465	449.027
131.279	47.5509		132.308	179		132.295	429.07
133.103	50.4997		134.136	197		134.123	413.944
134.929	47.0514		135.964	188		135.951	408.533
136.754	45.5561		137.793	201		137.78	449.49
138.577	52.2452		139.62	206		139.607	431.791
140.402	53.6219		141.449	210		141.436	456.84
142.226	50.5536		143.275	207		143.262	474.623
144.048	54.3473		145.101	222		145.088	463.266
145.871	52.1032		146.928	209		146.916	471.386
147.695	49.6359		148.754	221		148.741	487.945
149.515	49.0577		150.578	220		150.566	505.582
151.338	57.3054		152.405	205		152.392	479.44
153.16	50.3687		154.229	248		154.216	490.696
154.98	52.3074		156.053	235		156.04	475.236
156.801	51.9131		157.878	234		157.865	494.721
158.62	54.0183		159.701	206		159.688	497.378
160.441	49.7437		161.524	218		161.511	477.392
162.261	56.0753		163.348	220		163.336	460.055
164.079	54.9356		165.17	221		165.157	464.492
165.899	54.1926		166.992	222		166.979	467.878
167.716	50.9474		168.815	225		168.802	467.751
169.535	47.2194		170.636	218		170.623	481.97
171.354	45.451		172.456	225		172.444	491.318
173.17	56.2688		174.277	222		174.264	488.582
174.988	59.5876		176.099	245		176.086	523.903
176.803	63.5915		177.918	249		177.905	508.974
178.62	58.9394		179.737	251		179.724	533.322
180.435	58.9469		181.556	248		181.543	491.057
182.251	57.3026		183.376	240		183.364	516.675
184.065	60.0812		185.194	238		185.182	516.245
185.881	63.3186		187.012	227		186.999	499.291
187.695	54.1839		188.829	235		188.817	497.781
189.51	54.2875		190.646	239		190.634	515.177
191.322	54.3096		192.465	212		192.452	504.068
193.137	55.9464		194.281	223		194.269	502.372
194.948	51.7699		196.097	215		196.084	485.307
196.762	53.5513		197.913	207		197.9	509.588
198.573	50.1583		199.728	225		199.715	494.981
200.384	61.7061		201.545	227		201.532	472.195
202.197	54.719		203.359	234		203.347	522.395
204.007	52.4591		205.173	234		205.161	473.72
205.819	54.9977		206.987	248		206.974	484.96
207.628	55.7499		208.8	239		208.788	482.036
209.439	52.4475		210.614	249		210.601	530.635
211.248	55.125		212.426	248		212.414	479.713
213.056	58.2912		214.241	254		214.226	488.624
214.867	58.1568		216.053	243		216.04	497.677
216.674	56.1327		217.864	242		217.852	525.566
218.481	55.2187		219.676	252		219.663	550.045
220.291	52.7069		221.487	235		221.474	530.152
222.097	56.5733		223.297	255		223.285	520.676
223.903	57.0224		225.107	256		225.095	543.719
225.711	53.1979		226.917	254		226.905	566.56
227.517	55.1323		228.727	256		228.714	574.108
229.322	55.4853		230.536	256		230.523	535.102
231.129	52.0982		232.345	235		232.332	550.891
232.934	53.985		234.153	237		234.141	524.993
234.738	48.0922		235.961	231		235.949	499.26
236.544	55.3019		237.771	229		237.757	499.152
238.347	52.071		239.579	202		239.566	512.958
240.15	51.2886		241.386	214		241.373	464.022
241.953	52.5661		243.192	201		243.18	485.736
243.757	53.1913		244.999	220		244.986	494.557
245.559	50.9034		246.805	223		246.792	511.383
247.361	54.0375		248.61	242		248.598	488.872
249.163	53.5278		250.416	240		250.403	495.34
250.966	51.8859		252.221	251		252.208	514.622
252.766	48.2991		254.025	215		254.013	475.224
254.567	52.5333		255.829	199		255.815	487.88
256.366	50.7834		257.631	201		257.619	477.533
258.166	51.24		259.435	202		259.422	467.153
259.967	49.2343		261.238	199		261.225	476.261
261.766	48.3816		263.041	205		263.028	487.505
263.565	50.7856		264.843	187		264.831	481.315
265.363	49.8674		266.645	187		266.633	498.064
267.161	52.1464		268.447	196		268.435	482.594
268.958	49.4381		270.249	189		270.236	501.618
270.758	50.2294		272.05	194		272.037	485.078
272.554	50.3512		273.851	204		273.838	499.506
274.351	52.6333		275.651	185		275.638	466.977
276.147	51.0156		277.451	186		277.438	469.982
277.943	51.9193		279.251	189		279.238	514.187
279.738	49.7023		281.048	194		281.035	500.204
281.533	51.197		282.847	194		282.834	472.632
283.328	55.2743		284.646	214		284.633	506.753
285.122	50.3456		286.444	213		286.431	495.197
286.916	52.1896		288.242	207		288.229	515.521
288.712	49.2013		290.039	212		290.027	524.365
290.505	53.9176		291.837	207		291.824	546.849
292.298	50.7157		293.631	211		293.619	551.121
294.091	49.6267		295.428	207		295.415	533.825
295.883	49.6417		297.224	210		297.212	556.422
297.675	49.4135		299.02	229		299.007	565.381
299.467	54.6261		300.815	220		300.803	592.524
301.258	51.2872		302.609	215		302.596	629.863
303.049	56.2287		304.403	223		304.391	596.704
304.839	55.4216		306.198	221		306.185	635.183
306.63	53.1291		307.992	230		307.979	586.248
308.42	53.0877		309.786	229		309.773	581.743
310.209	55.8049		311.577	211		311.564	551.225
311.998	53.9612		313.37	211		313.358	535.571
313.787	52.352		315.163	239		315.15	555.225
315.573	57.7232		316.955	239		316.943	562.357
317.361	57.5063		318.745	244		318.733	567.114
319.149	56.7859		320.537	226		320.524	546.653
320.937	54.141		322.328	241		322.316	528.304
322.724	55.6861		324.119	259		324.104	558.782
324.51	59.8628		325.908	249		325.895	542.542
326.297	58.4131		327.698	241		327.685	529.753
328.083	56.9057		329.488	248		329.475	530.677
329.869	60.7326		331.275	239		331.263	555.529
331.654	59.2511		333.065	260		333.052	506.598
333.437	60.2424		334.853	268		334.841	563.354
335.222	55.498		336.64	269		336.627	571.324
337.006	54.0221		338.428	283		338.416	553.253
338.79	60.025		340.216	272		340.203	536.405
340.574	60.8734		342.001	287		341.989	560.446
342.357	60.9353		343.789	295		343.776	571.832
344.138	61.6711		345.575	280		345.563	576.141
345.92	59.9917		347.36	311		347.347	587
347.702	58.6088		349.146	283		349.133	578.392
349.484	60.7299		350.932	298		350.917	572.063
351.266	62.3166		352.715	275		352.703	583.994
353.045	63.2011		354.5	288		354.488	591.594
354.826	66.1213		356.283	311		356.27	598.229
356.607	61.4977		358.067	297		358.055	566.466
358.387	59.5069		359.851	309		359.837	573.062
360.164	64.8388		361.633	314		361.62	599.81
361.944	63.0619		363.416	304		363.404	578.933
363.723	67.0706		365.197	344		365.185	608.717
365.502	64.8132		366.98	358		366.967	640.667
367.278	69.9061		368.76	404		368.748	710.854
369.056	73.0382		370.542	462		370.53	724.83
370.834	80.8854		372.322	488		372.309	747.869
372.61	79.1225		374.103	575		374.091	824.782
374.387	90.8604		375.882	640		375.869	892.564
376.163	97.9899		377.662	721		377.65	961.187
377.938	108.931		379.443	808		379.428	1039.48
379.714	122.3		381.221	1036		381.208	1159.74
381.49	147.812		383	1343		382.986	1501.42
383.263	230.734		384.777	1433		384.765	2203.96
385.038	303.272		386.556	902		386.542	2547.83
386.813	229.228		388.333	514		388.32	1706.3
388.585	128.087		390.109	424		390.096	986.749
390.359	92.5787		391.887	410		391.874	813.041
392.133	82.6445		393.662	407		393.65	767.015
393.904	83.0178		395.439	451		395.427	796.225
395.677	92.1794		397.214	523		397.202	803.057
397.448	107.794		398.991	683		398.978	973.176
399.22	123.598		400.765	1122		400.752	1229.81
400.99	179.006		402.54	1845		402.528	1849.03
402.761	302.917		404.314	2459		404.301	3257.18
404.533	431.368		406.087	2105		406.074	4205.1
406.302	401.018		407.862	1400		407.849	3155.03
408.072	259.588		409.634	921		409.622	1953.14
409.84	157.215		411.408	724		411.396	1322.98
411.61	131.014		413.18	672		413.167	1115.12
413.378	123.303		414.951	739		414.939	935.924
415.147	145.997		416.724	696		416.712	886.972
416.914	186.776		418.495	535		418.482	828.332
418.682	191.438		420.265	422		420.253	745.988
420.449	166.245		422.037	396		422.025	718.514
422.216	125.212		423.807	406		423.794	710.924
423.982	99.0231		425.576	398		425.564	683.81
425.749	83.0832		427.347	395		427.335	679.504
427.514	78.6641		429.116	400		429.103	686.952
429.278	85.836		430.884	387		430.872	691.936
431.045	87.5661		432.654	394		432.642	697.821
432.808	90.5259		434.422	405		434.409	713.476
434.574	86.3501		436.189	415		436.177	744.459
436.337	86.2101		437.958	410		437.945	770.173
438.1	84.5967		439.724	434		439.712	755.842
439.864	90.5024		441.491	445		441.478	767.624
441.626	93.662		443.257	470		443.244	818.438
443.39	93.73		445.024	467		445.012	848.527
445.152	102.958		446.789	529		446.777	841.648
446.913	106.368		448.554	564		448.542	909.525
448.675	118.307		450.319	559		450.306	928.507
450.436	132.284		452.085	587		452.073	957.098
452.196	136.34		453.849	579		453.837	1052.55
453.958	127.459		455.612	612		455.6	1066.6
455.717	120.486		457.376	555		457.363	1004.92
457.476	118.361		459.14	582		459.126	1022.04
459.237	114.781		460.903	551		460.891	983.195
460.995	112.456		462.665	534		462.653	940.276
462.753	99.5368		464.427	515		464.415	895.488
464.511	104.793		466.188	488		466.176	888.581
466.27	105.636		467.949	497		467.937	846.426
468.027	103.321		469.712	427		469.7	848.428
469.784	99.4364		471.473	385		471.461	785.982
471.54	83.3936		473.233	384		473.221	705.166
473.298	77.6338		474.993	347		474.98	638.142
475.054	70.4172		476.752	328		476.74	559.213
476.81	64.3017		478.511	344		478.499	558.412
478.565	65.3801		480.27	331		480.258	559.694
480.321	63.1273		482.031	319		482.018	541.858
482.076	66.0479		483.789	301		483.776	581.795
483.83	69.3348		485.546	348		485.534	551.63
485.583	65.3393		487.304	316		487.292	555.741
487.337	64.869		489.061	312		489.049	540.751
489.09	61.5508		490.818	323		490.805	579.954
490.844	58.0602		492.574	327		492.562	552.981
492.597	60.609		494.33	321		494.318	565.142
494.349	65.1458		496.086	327		496.074	588.799
496.1	61.7652		497.841	349		497.829	620.869
497.851	62.2722		499.596	321		499.584	638.206
--	--
--	--
--	--
--	--
--	--
--	--
--	--
--	--
--	--
--	--
--	--
--	--
--	--
--	--
--	--
--	--
--	--
--	--
--	--
--	--
--	--
--	--
--	--
--	--
--	--
--	--
--	--
--	--
--	--
--	--

[truncated: 15 more sheets: Figure S1h, Figure S3d, Figure S3e, Figure S5a, Figure S5b, Figure S5c, Figure S8a, Figure S12a, Figure S12d, Figure S13a, Figure S13b, Figure S13c, Figure S16, Figure S17, Figure S18d]
